# Supplementary material for: Deletion of Nkx2-5 in trabecular myocardium reveals the developmental origins of pathological heterogeneity associated with ventricular non-compaction cardiomyopathy
Source: PLoS Genet. 2018 Jul 6;14(7):e1007502. doi: 10.1371/journal.pgen.1007502 (PMC6051668; doi:10.1371/journal.pgen.1007502)
Supplement: S1 File — (XLSX) [file pgen.1007502.s011.xlsx]

## Sheet: SAM3 classes analysis
Genes significantly up- and down-regulated in SAM 3 classes analysis
622 differentially expressed probe corresponding to 469 unique genes were found
Gene	Description
1700008J07Rik	RIKEN cDNA 1700008J07 gene
1700008P20Rik	RIKEN cDNA 1700008P20 gene
1700113H08Rik	RIKEN cDNA 1700113H08 gene
1810014F10Rik	RIKEN cDNA 1810014F10 gene
4930412O13Rik	RIKEN cDNA 4930412O13 gene
4932416H05Rik	RIKEN cDNA 4932416H05 gene
4933432I09Rik	RIKEN cDNA 4933432I09 gene
4933437F05Rik	RIKEN cDNA 4933437F05 gene
5830408B19Rik	RIKEN full-length enriched library, clone:5830408B19
A330021E22Rik	RIKEN cDNA A330021E22 gene
A630039O03Rik	RIKEN full-length enriched library, clone:A630039O03
A630081J09Rik	PREDICTED: RIKEN cDNA A630081J09 gene
A730020M07Rik	RIKEN cDNA A730020M07 gene
Abcc3	ATP-binding cassette, sub-family C (CFTR/MRP), member 3
Abcc8	ATP-binding cassette, sub-family C
Adam23	A disintegrin and metallopeptidase domain 23
Adamts2	A disintegrin-like and metallopeptidase
Adra1b	Adrenergic receptor, alpha 1b
AF251705	CDNA sequence AF251705
Agmo	Alkylglycerol monooxygenase
Agtpbp1	ATP/GTP binding protein 1
Ahrr	Aryl-hydrocarbon receptor repressor
AI314604	VD44a05.r1 Barstead MPLRB1 cDNA clone IMAGE:803408 5'
AI605517	RIKEN full-length enriched library, clone:6430517C21
Aif1l	Allograft inflammatory factor 1-like
AK048274	RIKEN full-length enriched library, clone:C130045L17
AK195427	CDNA, clone:Y1G0118H07, strand:plus, reference:ENSEMB
Aldh1a3	Aldehyde dehydrogenase family 1, subfamily A3
Aldh3b1	Aldehyde dehydrogenase 3 family, member B1
Alox5ap	Arachidonate 5-lipoxygenase activating protein
Angptl7	Angiopoietin-like 7
Ankrd1	Ankyrin repeat domain 1
Anks1	Ankyrin repeat and SAM domain containing 1
Ano10	Anoctamin 10
Anxa5	Annexin A5
Aoc3	Amine oxidase, copper containing 3
Apaf1	Apoptotic peptidase activating factor 1
Apba2	Amyloid beta
Apip	APAF1 interacting protein
Apobec1	Apolipoprotein B mRNA editing enzyme, catalytic polypeptide 1
Apobr	Apolipoprotein B receptor
Apoe	Apolipoprotein E
Aqp1	Aquaporin 1
Arhgap30	Rho GTPase activating protein 30
Arhgap44	Rho GTPase activating protein 44
Arrb2	Arrestin, beta 2
Aspg	Asparaginase homolog (S. cerevisiae)
Atp1b2	ATPase, Na+/K+ transporting, beta 2 polypeptide
Atp8a1	ATPase, aminophospholipid transporter
Aurka	Aurora kinase A
B130034C11Rik	RIKEN cDNA B130034C11 gene
B830008H07Rik	RIKEN full-length enriched library, clone:B830008H07
BC028556	Hypothetical gene supported by BC028556, mRNA
Bcl2a1d	B-cell leukemia/lymphoma 2 related protein A1d
Bin1	Bridging integrator 1
Bmp10	Bone morphogenetic protein 10
Btnl9	BUtyrophilin-like 9
C1qa	Complement component 1, q subcomponent, alpha polypeptide
C1qc	Complement component 1, q subcomponent, C chain
C1qtnf6	C1q and tumor necrosis factor related protein 6
C1qtnf9	C1q and tumor necrosis factor related protein 9
C230098O21Rik	RIKEN full-length enriched library, clone:C230098O21
C330007P06Rik	RIKEN cDNA C330007P06 gene
Cacna1i	Calcium channel, voltage-dependent, alpha 1I subunit
Cacng6	Calcium channel, voltage-dependent, gamma subunit 6
Car4	Carbonic anhydrase 4
Ccbl2	Cysteine conjugate-beta lyase 2
Ccbp2	Chemokine binding protein 2
Ccdc80	Coiled-coil domain containing 80
Ccdc82	Coiled-coil domain containing 82
Ccdc88c	Coiled-coil domain containing 88C
Ccrn4l	CCR4 carbon catabolite repression 4-like
Cd207	CD207 antigen
Cd300ld	CD300 molecule-like family member d
Cd68	CD68 antigen
Cd72	CD72 antigen
Cd79b	CD79B antigen
Cd83	CD83 antigen
Cdk8	Cyclin-dependent kinase 8
Cdt1	Chromatin licensing and DNA replication factor 1
Cebpa	CCAAT/enhancer binding protein (C/EBP), alpha
Cfh	Complement component factor h
Cfhr2	Complement factor H-related 2
Cfi	Complement component factor i
Chchd7	Coiled-coil-helix-coiled-coil-helix domain containing 7
CK791792	CDNA clone IMAGE:30846294 5'
Clec14a	C-type lectin domain family 14, member a
Clec18a	C-type lectin domain family 18, member A
Col22a1	Collagen, type XXII, alpha 1
Col27a1	Collagen, type XXVII, alpha 1
Col4a1	Collagen, type IV, alpha 1
Col4a4	Collagen, type IV, alpha 4
Colec11	Collectin sub-family member 11
Comp	Cartilage oligomeric matrix protein
Coq10a	Coenzyme Q10 homolog A (yeast)
Coro1a	Coronin, actin binding protein 1A
Cp	Ceruloplasmin
Cpm	Carboxypeptidase M
Crlf1	Cytokine receptor-like factor 1
Csdc2	Cold shock domain containing C2, RNA binding
Csf1	Colony stimulating factor 1
Csf1r	Colony stimulating factor 1 receptor
Csf2rb	Colony stimulating factor 2 receptor, beta, low-affinity
Csf2rb2	Colony stimulating factor 2 receptor, beta 2, low-affinity
Ctss	Cathepsin S
Cx3cl1	Chemokine
Cxcl12	Chemokine
Cxcl13	Chemokine
Cybb	Cytochrome b-245, beta polypeptide
Cyp1b1	Cytochrome P450, family 1, subfamily b, polypeptide 1
Cyp2d26	Cytochrome P450, family 2, subfamily d, polypeptide 26
Cytl1	Cytokine-like 1
D2hgdh	D-2-hydroxyglutarate dehydrogenase
D830015G02Rik	RIKEN cDNA D830015G02 gene
Dact3	Dapper homolog 3, antagonist of beta-catenin
Dap	Death-associated protein
Dcaf12l2	DDB1 and CUL4 associated factor 12-like 2
Dcn	Decorin
Dctn6	Dynactin 6
Degs2	Degenerative spermatocyte homolog 2
Dhdh	Dihydrodiol dehydrogenase
Dkk3	Dickkopf homolog 3 (Xenopus laevis)
Dkkl1	Dickkopf-like 1
Dlgap3	Discs, large
Dll1	Delta-like 1 (Drosophila)
Dok1	Docking protein 1
Dtx1	Deltex 1 homolog (Drosophila)
Duox1	Dual oxidase 1
Dusp11	Dual specificity phosphatase 11
Dusp27	Dual specificity phosphatase 27
E2f1	E2F transcription factor 1
Ecm1	Extracellular matrix protein 1
Edn1	Endothelin 1
Eef1a1	Eukaryotic translation elongation factor 1 alpha 1
Efna3	Ephrin A3
Efnb2	Ephrin B2
Efr3b	EFR3 homolog B
Eml3	Echinoderm microtubule associated protein like 3
Emp1	Epithelial membrane protein 1
Eng	Endoglin
Enho	Energy homeostasis associated
Enpep	Glutamyl aminopeptidase
ENSMUST00000060478	HEmicentin 2
ENSMUST00000077710	PRedicted gene 6756
ENSMUST00000089501	PRedicted gene 5879
ENSMUST00000098144	PRedicted gene 1966
ENSMUST00000101420	MElanoma antigen, family A, 7, pseudogene
ENSMUST00000138402	PRedicted gene 12089
Ephb2	Eph receptor B2
Eps15l1	Epidermal growth factor receptor pathway substrate 15-like 1
Eps8l1	EPS8-like 1
Etv4	Ets variant gene 4
F2r	Coagulation factor II
Fam110c	Family with sequence similarity 110, member C
Fam113b	Family with sequence similarity 113, member B
Fam123a	RIKEN full-length enriched library, clone:A930017B05
Fam124a	FAmily with sequence similarity 124, member A
Fam198b	Family with sequence similarity 198, member B
Fam26e	Family with sequence similarity 26, member E
Fam49a	Family with sequence similarity 49, member A
Fam70b	Family with sequence similarity 70, member B
Fap	Fibroblast activation protein
Fbn1	Fibrillin 1
Fcer1g	Fc receptor, IgE, high affinity I, gamma polypeptide
Fcgr1	Fc receptor, IgG, high affinity I
Fermt3	Fermitin family homolog 3
Fetub	Fetuin beta
Fgl2	Fibrinogen-like protein 2
Fh1	Fumarate hydratase 1
Figf	C-fos induced growth factor
Fn3k	Fructosamine 3 kinase
Fndc1	Fibronectin type III domain containing 1
Foxc2	Forkhead box C2
Frmd5	FERM domain containing 5
Fstl1	Follistatin-like 1
Fxyd6	FXYD domain-containing ion transport regulator 6
Fyb	FYN binding protein
Fzd7	Frizzled homolog 7
G6pdx	Glucose-6-phosphate dehydrogenase X-linked
Gcgr	Glucagon receptor
Gdf10	Growth differentiation factor 10
Gfra2	Glial cell line derived neurotrophic factor family receptor alpha 2
Gfra4	Glial cell line derived neurotrophic factor family receptor alpha 4
Glipr1	GLI pathogenesis-related 1
Gm11595	Predicted gene 11595
Gm13304	Predicted gene 13304
Gm1987	Predicted gene 1987
Gm4881	PREDICTED: predicted gene 4881
Gm4956	Predicted gene 4956
Gm527	Predicted gene 527
Gm6548	Predicted gene 6548
Gm8066	PREDICTED: predicted gene 8066
Gm8096	Predicted gene 8096
Gm8675	PREDICTED: predicted gene 8675
Gnao1	Guanine nucleotide binding protein, alpha O
Gng2	Guanine nucleotide binding protein
Gng8	Guanine nucleotide binding protein
Gp49a	Glycoprotein 49 A
Gpatch8	G patch domain containing 8
Gpr65	G-protein coupled receptor 65
Gpsm3	G-protein signalling modulator 3
Gpx3	Glutathione peroxidase 3
Grin2c	Glutamate receptor, ionotropic, NMDA2C
Grrp1	Glycine/arginine rich protein 1
Grtp1	GH regulated TBC protein 1
Gtpbp3	GTP binding protein 3
Gucy1b2	Guanylate cyclase 1, soluble, beta 2
Gvin1	GTPase, very large interferon inducible 1
H2-Aa	Histocompatibility 2, class II antigen A, alpha
H2-DMa	Histocompatibility 2, class II, locus DMa
Hal	Histidine ammonia lyase
Hcst	Hematopoietic cell signal transducer
Heatr6	HEAT repeat containing 6
Hectd2	HECT domain containing 2
Hey1	Hairy/enhancer-of-split related with YRPW motif 1
Hpgd	Hydroxyprostaglandin dehydrogenase 15
Hsd17b11	Hydroxysteroid
Hsd17b7	HYdroxysteroid
Id2	Inhibitor of DNA binding 2
Id3	Inhibitor of DNA binding 3
Iffo2	Intermediate filament family orphan 2
Igfbp3	Insulin-like growth factor binding protein 3
Iglon5	IgLON family member 5
Igsf3	Immunoglobulin superfamily, member 3
Igsf6	Immunoglobulin superfamily, member 6
Il17re	Interleukin 17 receptor E
Inha	Inhibin alpha
Irf5	Interferon regulatory factor 5
Isoc2a	Isochorismatase domain containing 2a
Isoc2b	Isochorismatase domain containing 2b
Itgal	Integrin alpha L
Itgav	Integrin alpha V
Itgb2	Integrin beta 2
Itgbl1	Integrin, beta-like 1
Kalrn	Kalirin, RhoGEF kinase
Kazald1	Kazal-type serine peptidase inhibitor domain 1
Kcnd2	Potassium voltage-gated channel, Shal-related family, member 2
Kcng2	Potassium voltage-gated channel, subfamily G, member 2
Kcp	Kielin/chordin-like protein
Kif17	Kinesin family member 17
Kif21a	Kinesin family member 21A
Kif7	Kinesin family member 7
Kirrel3	Kin of IRRE like 3 (Drosophila)
Klk8	Kallikrein related-peptidase 8
Klk9	Kallikrein related-peptidase 9
Krt19	Keratin 19
Lair1	Leukocyte-associated Ig-like receptor 1
Lcp1	Lymphocyte cytosolic protein 1
Lelp1	Late cornified envelope-like proline-rich 1
Lhfp	Lipoma HMGIC fusion partner
Lilra6	Leukocyte immunoglobulin-like receptor, subfamily A
LOC100502627	CDNA clone IMAGE:6842867
LOC100616095	Hypothetical LOC100616095
LOC629091	RIKEN full-length enriched library, clone:F830221E13
Loxl3	Lysyl oxidase-like 3
Lrrk2	Leucine-rich repeat kinase 2
Lrrn4cl	LRRN4 C-terminal like
Lsm14b	LSM14 homolog B
Lsm6	LSM6 homolog, U6 small nuclear RNA associated
Ly86	Lymphocyte antigen 86
Lypd2	Ly6/Plaur domain containing 2
Maf	Avian musculoaponeurotic fibrosarcoma
Maoa	Monoamine oxidase A
Mapk11	Mitogen-activated protein kinase 11
Mapkapk3	Mitogen-activated protein kinase-activated protein kinase 3
Mast1	Microtubule associated serine/threonine kinase 1
Mcam	Melanoma cell adhesion molecule
Mcm3	Minichromosome maintenance deficient 3
Mcpt4	Mast cell protease 4
Megf6	Multiple EGF-like-domains 6
Meox1	Mesenchyme homeobox 1
Mettl15	Methyltransferase like 15
Mfsd4	Major facilitator superfamily domain containing 4
Mgll	Monoglyceride lipase
Mgp	Matrix Gla protein
Mmab	Methylmalonic aciduria
Mmp23	Matrix metallopeptidase 23
Mmrn1	Multimerin 1
Mpped2	Metallophosphoesterase domain containing 2
Msr1	Macrophage scavenger receptor 1
Myh7	Myosin, heavy polypeptide 7, cardiac muscle, beta
Myoc	Myocilin
NAP061540-1	Unknown
NAP061945-1	Unknown
NAP063053-1	Unknown
NAP111752-1	Unknown
NAP112102-1	Unknown
NAP113831-1	Unknown
Napa	N-ethylmaleimide sensitive fusion protein attachment protein alpha
Nat2	N-acetyltransferase 2
Ncam1	Neural cell adhesion molecule 1
Ncf1	Neutrophil cytosolic factor 1
Nckap1l	NCK associated protein 1 like
Ndufb2	NADH dehydrogenase
Nek6	NIMA (never in mitosis gene a)-related expressed kinase 6
Nipal3	NIPA-like domain containing 3
Nkx2-5	NK2 transcription factor related, locus 5 (Drosophila)
Nlgn2	Neuroligin 2
Nol3	Nucleolar protein 3
Notch3	Notch gene homolog 3
Npr3	Natriuretic peptide receptor 3
Nrg1	Neuregulin 1
Nrg4	Neuregulin 4
Nrp2	Neuropilin 2
Nrxn1	Neurexin I
Nts	Neurotensin
Olfml3	Olfactomedin-like 3
Olfr521	Olfactory receptor 521
Olfr612	Olfactory receptor 612
P2ry6	Pyrimidinergic receptor P2Y, G-protein coupled, 6
Pabpc1	Poly
Pcdh1	Protocadherin 1
Pcdh19	Protocadherin 19
Pck1	Phosphoenolpyruvate carboxykinase 1, cytosolic
Pcp4	Purkinje cell protein 4
Pcsk5	Proprotein convertase subtilisin/kexin type 5
Pde8b	Phosphodiesterase 8B
Pdgfrb	Platelet derived growth factor receptor, beta polypeptide
Pf4	Platelet factor 4
Pgrmc1	Progesterone receptor membrane component 1
Phactr2	Phosphatase and actin regulator 2
Phgdh	3-phosphoglycerate dehydrogenase
Pigp	Phosphatidylinositol glycan anchor biosynthesis, class P
Pilra	Paired immunoglobin-like type 2 receptor alpha
Pira11	Paired-Ig-like receptor A11
Pira2	Paired-Ig-like receptor A2
Pira7	Paired-Ig-like receptor A7
Pla2g5	Phospholipase A2, group V
Plat	Plasminogen activator, tissue
Plekhf1	Pleckstrin homology domain containing, family F
Ppara	Peroxisome proliferator activated receptor alpha
Ppp1r16b	Protein phosphatase 1, regulatory
Prkcd	Protein kinase C, delta
Prkce	Protein kinase C, epsilon
Prkcz	Protein kinase C, zeta
Prr15	Proline rich 15
Prrx2	Paired related homeobox 2
Ptprb	Protein tyrosine phosphatase, receptor type, B
Qpct	Glutaminyl-peptide cyclotransferase
Rab32	RAB32, member RAS oncogene family
Rab33a	RAB33A, member of RAS oncogene family
Rab37	RAB37, member of RAS oncogene family
Rab5c	RAB5C, member RAS oncogene family
Rad50	RAD50 homolog (S. cerevisiae)
Rasa4	RAS p21 protein activator 4
Rasgef1a	RasGEF domain family, member 1A
Rasgrp2	RAS, guanyl releasing protein 2
Recql	RecQ protein-like
Retnla	Resistin like alpha
Rmnd1	Required for meiotic nuclear division 1 homolog
Rnaseh2a	Ribonuclease H2, large subunit
Rorb	RAR-related orphan receptor beta
Rpl3	Ribosomal protein L3, mRNA
Rpl3l	Ribosomal protein L3-like
Rps6ka1	Ribosomal protein S6 kinase polypeptide 1
Rps6kl1	Ribosomal protein S6 kinase-like 1
Rsad1	Radical S-adenosyl methionine domain containing 1
Rsph9	Radial spoke head 9 homolog (Chlamydomonas)
Rtn4	Reticulon 4
S100a4	S100 calcium binding protein A4
Samd14	Sterile alpha motif domain containing 14
Samd5	Sterile alpha motif domain containing 5
Scara3	Scavenger receptor class A, member 3
Scara5	Scavenger receptor class A, member 5
Scgb1c1	Secretoglobin, family 1C, member 1
Scgb3a1	Secretoglobin, family 3A, member 1
Scn10a	Sodium channel, voltage-gated, type X, alpha
Scn1b	Sodium channel, voltage-gated, type I, beta
Sct	Secretin
Sec24a	Sec24 related gene family, member A (S. cerevisiae)
Sec62	SEC62 homolog (S. cerevisiae)
Sema3a	Sema domain, immunoglobulin domain
Sema5b	Sema domain, seven thrombospondin repeats
Sept8	Septin 8
Serpina3n	Serine (or cysteine) peptidase inhibitor, clade G, member 1
Serping1	Serine (or cysteine) peptidase inhibitor, clade G, member 1
Sfrp1	Secreted frizzled-related protein 1
Sfrp2	Secreted frizzled-related protein 2
Sh2d2a	SH2 domain protein 2A
Sh3bp2	SH3-domain binding protein 2
Shisa4	Shisa homolog 4 (Xenopus laevis)
Sirpb1a	Signal-regulatory protein beta 1A
Six1	Sine oculis-related homeobox 1 homolog
Slc15a3	Solute carrier family 15, member 3
Slc16a2	Solute carrier family 16
Slc16a3	Solute carrier family 16
Slc17a7	Solute carrier family 17
Slc22a21	Solute carrier family 22 (organic cation transporter), member 21
Slc22a28	Predicted gene 5631
Slc22a6	Solute carrier family 22
Slc25a37	Solute carrier family 25, member 37
Slc26a10	Solute carrier family 26, member 10
Slc2a6	Solute carrier family 2
Slc38a3	Solute carrier family 38, member 3
Slc4a3	Solute carrier family 4
Slc6a6	Solute carrier family 6
Slc7a5	Solute carrier family 7
Slc7a8	Solute carrier family 7 (cationic amino acid transporter, y+ system), member 8
Slc9a3r2	Solute carrier family 9 (sodium/hydrogen exchanger), member 3 regulator 2
Slco2a1	Solute carrier organic anion transporter family, member 2a1
Sln	Sarcolipin
Smad6	MAD homolog 6
Smagp	Small cell adhesion glycoprotein
Smc4	Structural maintenance of chromosomes 4
Smoc1	SPARC related modular calcium binding 1
Smoc2	SPARC related modular calcium binding 2
Sntb2	Syntrophin, basic 2
Sod3	Superoxide dismutase 3, extracellular
Sox1	SRY-box containing gene 1
Spc25	SPC25, NDC80 kinetochore complex component, homolog
Spint2	Serine protease inhibitor, Kunitz type 2
Spns2	Spinster homolog 2
Srprb	Signal recognition particle receptor, B subunit
Srpx	Sushi-repeat-containing protein
Stab2	Stabilin 2
Stim1	Stromal interaction molecule 1
Stmn4	Stathmin-like 4
Sulf1	Sulfatase 1
Susd2	Sushi domain containing 2
Svep1	Sushi, von Willebrand factor type A, EGF and pentraxin domain containing 1
Syt5	Synaptotagmin V
Tbc1d1	TBC1 domain family, member 1
Tbc1d10c	TBC1 domain family, member 10c
Tbx1	T-box 1
Tbx18	T-box18
Tbx20	T-box 20
TC1653793	Unknown
Tcf21	Transcription factor 21
Tfpi	Tissue factor pathway inhibitor
Them4	Thioesterase superfamily member 4
Thy1	Thymus cell antigen 1, theta
Timp1	Tissue inhibitor of metalloproteinase 1
Tmem120b	Transmembrane protein 120B
Tmem45a	Transmembrane protein 45a
Tmem65	Transmembrane protein 65
Tnfrsf1a	Tumor necrosis factor receptor superfamily, member 1a
Tnni2	Troponin I, skeletal, fast 2
Tom1	RIKEN full-length enriched library, clone:1110033H09
Trem2	Triggering receptor expressed on myeloid cells 2
Tspan7	Tetraspanin 7
Ttc7	Tetratricopeptide repeat domain 7
Ttll1	Tubulin tyrosine ligase-like 1
Tyrobp	TYRO protein tyrosine kinase binding protein
U46068	cDNA sequence U46068
Ublcp1	Ubiquitin-like domain containing CTD phosphatase 1
Unc5b	Unc-5 homolog B (C. elegans)
Upb1	Ureidopropionase, beta
Usp47	Ubiquitin specific peptidase 47
Vav1	Vav 1 oncogene
Vcam1	Vascular cell adhesion molecule 1
Vgll2	Vestigial like 2 homolog
Vim	Vimentin
Vipr2	Vasoactive intestinal peptide receptor 2
Vit	Vitrin
Vprbp	Vpr (HIV-1) binding protein
Vsig4	V-set and immunoglobulin domain containing 4
Vtn	Vitronectin
Vwa3a	Von Willebrand factor A domain containing 3A
Vwf	Von Willebrand factor homolog
Whrn	Whirlin
Wisp2	WNT1 inducible signaling pathway protein 2
Wnk2	WNK lysine deficient protein kinase 2
Zbtb38	Zinc finger and BTB domain containing 38
Zfp105	Zinc finger protein 105
Zfp169	Zinc finger protein 169
Zfp365	Zinc finger protein 365
Zfp367	ZInc finger protein 367
Zfp612	Zinc finger protein 612
Zic1	Zinc finger protein of the cerebellum 1

## Sheet: SAM2 classes TRAB vs Ctrl
Genes significantly up- and down-regulated in SAM 2 classes analysis: DTRAB vs Control
757 differentially expressed probe corresponding to 592 unique genes were found
Probe	Description	Fold change	Gene regulation
1110008L16Rik	RIKEN cDNA 1110008L16 gene	0.7771109	Down
1700008J07Rik	RIKEN cDNA 1700008J07 gene	0.69646806	Down
1810011H11Rik	RIKEN cDNA 1810011H11 gene	1.6373512	Up
1810014F10Rik	RIKEN cDNA 1810014F10 gene	0.67268914	Down
2610301B20Rik	RIKEN cDNA 2610301B20 gene	1.5149484	Up
2810025M15Rik	RIKEN cDNA 2810025M15 gene	0.7283691	Down
4930412O13Rik	RIKEN cDNA 4930412O13 gene	2.0920575	Up
4932416H05Rik	RIKEN cDNA 4932416H05 gene	1.2907965	Up
4933431K23Rik	RIKEN full-length enriched library, clone:7230402M02	0.5552339	Down
4933432I09Rik	RIKEN cDNA 4933432I09 gene	0.5215344	Down
4933437F05Rik	RIKEN cDNA 4933437F05 gene	0.42980176	Down
5430416O09Rik	RIKEN cDNA 5430416O09 gene	0.6188794	Down
6230427J02Rik	RIKEN cDNA 6230427J02 gene	1.4532324	Up
9530003O04Rik	RIKEN full-length enriched library	1.2910064	Up
A230050P20Rik	RIKEN cDNA A230050P20 gene	1.3795269	Up
A330021E22Rik	RIKEN cDNA A330021E22 gene	2.0767205	Up
A330021E22Rik	RIKEN cDNA A330021E22 gene	2.0106308	Up
A330021E22Rik	RIKEN cDNA A330021E22 gene	2.0125246	Up
A330021E22Rik	RIKEN cDNA A330021E22 gene	2.0121396	Up
A330021E22Rik	RIKEN cDNA A330021E22 gene	2.2040656	Up
A330021E22Rik	RIKEN cDNA A330021E22 gene	2.3225806	Up
A730020M07Rik	RIKEN cDNA A730020M07 gene	0.5841913	Down
A930033H14Rik	PREDICTED: RIKEN cDNA A930033H14 gene	1.3503176	Up
Abcc3	ATP-binding cassette, sub-family C	2.2272153	Up
Abcc5	ATP-binding cassette, sub-family C	0.8024923	Down
Abcc8	ATP-binding cassette, sub-family C	0.6617186	Down
Abcc8	ATP-binding cassette, sub-family C	0.6808581	Down
Adam23	A disintegrin and metallopeptidase domain 23	2.5634105	Up
Adamts2	A disintegrin-like and metallopeptidase	1.9927013	Up
Adig	Adipogenin	0.6543122	Down
Adra1b	Adrenergic receptor, alpha 1b	0.6183119	Down
AF251705	CDNA sequence AF251705	3.2461302	Up
Afg3l1	AFG3 (ATPase family gene 3)-like 1	0.83563715	Down
Agmo	Alkylglycerol monooxygenase	1.8155946	Up
Agtpbp1	ATP/GTP binding protein 1	0.6573672	Down
Agtpbp1	ATP/GTP binding protein 1	0.65053123	Down
Ahrr	Aryl-hydrocarbon receptor repressor	0.39210612	Down
AI314604	VD44a05.r1 Barstead MPLRB1 cDNA clone	3.634374	Up
AI987944	Expressed sequence AI987944	0.6217916	Down
Aif1	Allograft inflammatory factor 1	1.8757055	Up
Aif1l	Allograft inflammatory factor 1-like	0.5563449	Down
AK048274	RIKEN full-length enriched library, clone:C130045L17	0.60499686	Down
Akr1b8	Aldo-keto reductase family 1, member B8	1.3627084	Up
Akr1b8	Aldo-keto reductase family 1, member B8	1.375712	Up
Akr1b8	Aldo-keto reductase family 1, member B8	1.3590939	Up
Akr1b8	Aldo-keto reductase family 1, member B8	1.3571242	Up
Akr1b8	Aldo-keto reductase family 1, member B8	1.3381516	Up
Akr1b8	Aldo-keto reductase family 1, member B8	1.3872386	Up
Akr1b8	Aldo-keto reductase family 1, member B8	1.3571382	Up
Akr1b8	Aldo-keto reductase family 1, member B8	1.4031571	Up
Aldh1a3	Aldehyde dehydrogenase family 1, subfamily A3	3.4595108	Up
Aldh3b1	Aldehyde dehydrogenase 3 family, member B1	1.7300988	Up
Alox5ap	Arachidonate 5-lipoxygenase activating protein	1.5380725	Up
Alpk3	Alpha-kinase 3	0.7185437	Down
Amd2	S-adenosylmethionine decarboxylase 2	0.5572049	Down
Amot	Angiomotin	1.574909	Up
Angptl3	Angiopoietin-like 3	0.56114334	Down
Ankrd1	Ankyrin repeat domain 1	1.9950104	Up
Ankrd2	Ankyrin repeat domain 2 (stretch responsive muscle)	1.7480881	Up
Anks1	Ankyrin repeat and SAM domain containing 1	0.56766284	Down
Anln	Anillin, actin binding protein	1.4924282	Up
Ano10	Anoctamin 10	0.4501354	Down
Anxa4	Annexin A4	1.2063732	Up
Anxa5	Annexin A5	1.1533605	Up
Aoc3	Amine oxidase, copper containing 3	1.5040752	Up
Apaf1	Apoptotic peptidase activating factor 1	0.77251315	Down
Apba2	Amyloid beta (A4) precursor protein-binding, family A, member 2	0.38151956	Down
Apip	APAF1 interacting protein	0.63482255	Down
Apobec1	Apolipoprotein B mRNA editing enzyme, catalytic polypeptide 1	1.948701	Up
Apobr	Apolipoprotein B receptor	1.7907227	Up
Apoc1	Apolipoprotein C-I	2.4126105	Up
Apoe	Apolipoprotein E	1.7223352	Up
Apoe	Apolipoprotein E	1.6839566	Up
Apoe	Apolipoprotein E	1.7347455	Up
Apoe	Apolipoprotein E	1.7768996	Up
Apoe	Apolipoprotein E	1.7439606	Up
Apoe	Apolipoprotein E	1.7634313	Up
Apoe	Apolipoprotein E	1.7857641	Up
Apoe	Apolipoprotein E	1.7855684	Up
Apoe	Apolipoprotein E	1.8005854	Up
Apoe	Apolipoprotein E	1.7470865	Up
App	Amyloid beta	1.3714464	Up
Aqp1	Aquaporin 1	0.35864225	Down
Aqp2	Aquaporin 2	0.7292725	Down
Arhgap30	Rho GTPase activating protein 30	1.75211	Up
Armc5	Armadillo repeat containing 5	1.3094041	Up
Arntl2	ARyl hydrocarbon receptor nuclear translocator-like 2	3.8269925	Up
Arpc5	Actin related protein 2/3 complex, subunit 5	1.178068	Up
Arpc5	Actin related protein 2/3 complex, subunit 5	1.1907212	Up
Arrb2	Arrestin, beta 2	1.6263422	Up
Arrdc4	Arrestin domain containing 4	0.71634847	Down
Art4	ADP-ribosyltransferase 4	1.65989	Up
Asnsd1	Asparagine synthetase domain containing 1	0.8335228	Down
Aspg	Asparaginase homolog	2.5862725	Up
Atp1b2	ATPase, Na+/K+ transporting, beta 2 polypeptide	1.4592994	Up
Atp8a1	ATPase, aminophospholipid transporter (APLT), class I, type 8A, member 1	0.6593713	Down
Aurka	Aurora kinase A	1.5413345	Up
AW556556	CDNA Clone Set cDNA clone H3149B07 3'	0.76209414	Down
B830008H07Rik	RIKEN full-length enriched library, clone:B830008H07	0.7207812	Down
BC005764	CDNA sequence BC005764	1.7894561	Up
BC028556	Hypothetical gene supported by BC028556	1.7356043	Up
Bcas1	Breast carcinoma amplified sequence 1	1.88507	Up
Bcl2a1d	B-cell leukemia/lymphoma 2 related protein A1d	2.1465893	Up
Bex1	Brain expressed gene 1	0.45071468	Down
Bex1	Brain expressed gene 1	0.4561447	Down
Bin1	Bridging integrator 1	3.1559532	Up
BM947798	cDNA clone IMAGE:5690199 5'	1.8742936	Up
Bmp10	Bone morphogenetic protein 10	3.4705846	Up
Bmx	BMX non-receptor tyrosine kinase	1.2490418	Up
Brwd3	Bromodomain and WD repeat domain containing 3	1.3331047	Up
Btnl9	Butyrophilin-like 9	1.7272954	Up
C1qa	Complement component 1, q subcomponent, alpha polypeptide	1.642674	Up
C1qc	Complement component 1, q subcomponent, C chain	1.7926952	Up
C1qc	Complement component 1, q subcomponent, C chain	1.7952039	Up
C1qc	Complement component 1, q subcomponent, C chain	1.870549	Up
C1qc	Complement component 1, q subcomponent, C chain	1.7691758	Up
C1qc	Complement component 1, q subcomponent, C chain	1.7639937	Up
C1qc	Complement component 1, q subcomponent, C chain	1.857135	Up
C1qc	Complement component 1, q subcomponent, C chain	1.7907813	Up
C1qc	Complement component 1, q subcomponent, C chain	1.8040191	Up
C1qc	Complement component 1, q subcomponent, C chain	1.8354203	Up
C1qc	Complement component 1, q subcomponent, C chain	1.8432148	Up
C1qtnf6	C1q and tumor necrosis factor related protein 6	1.8742381	Up
C1qtnf9	C1q and tumor necrosis factor related protein 9	0.6031612	Down
C230098O21Rik	RIKEN full-length enriched library, clone:C230098O21	1.5529325	Up
C330007P06Rik	RIKEN cDNA C330007P06 gene	1.9396809	Up
C77080	Expressed sequence C77080	0.73306125	Down
C80913	Expressed sequence C80913	1.676067	Up
Cacng6	Calcium channel, voltage-dependent, gamma subunit 6	0.46870512	Down
Calcoco1	Calcium binding and coiled coil domain 1	0.76458293	Down
Calm1	Calmodulin 1	0.8197434	Down
Car4	Carbonic anhydrase 4	0.5960557	Down
Casp6	Caspase 6	1.2643864	Up
Ccbl2	Cysteine conjugate-beta lyase 2	0.7331129	Down
Ccbp2	Chemokine binding protein 2	2.6655126	Up
Ccdc80	Coiled-coil domain containing 80	1.7090323	Up
Ccdc88b	Coiled-coil domain containing 88B	1.5189557	Up
Ccdc88c	Coiled-coil domain containing 88C	0.69113535	Down
Cd1d1	CD1d1 antigen	0.67125934	Down
Cd207	CD207 antigen	54.747337	Up
Cd300ld	CD300 molecule-like family member d	2.2222395	Up
Cd302	CD302 antigen	1.3098218	Up
Cd44	CD44 antigen	1.7389294	Up
Cd68	CD68 antigen	1.513864	Up
Cd72	CD72 antigen	3.0338051	Up
Cd72	CD72 antigen	3.8136702	Up
Cd79b	CD79B antigen	1.9087675	Up
Cdk19	Cyclin-dependent kinase 19	1.417699	Up
Cdk8	Cyclin-dependent kinase 8	1.5493991	Up
Cdk8	Cyclin-dependent kinase 8	1.4214482	Up
Cdt1	Chromatin licensing and DNA replication factor 1	1.6994416	Up
Cebpa	CCAAT/enhancer binding protein (C/EBP), alpha	1.6474801	Up
Cenpo	Centromere protein O	1.3304566	Up
Cfh	Complement component factor h	2.1910446	Up
Cfhr2	Complement factor H-related 2	1.9942839	Up
Cfhr2	Complement factor H-related 2	2.2010462	Up
Cfi	Complement component factor i	2.2688053	Up
Ch25h	Cholesterol 25-hydroxylase	2.5360062	Up
Chchd7	COiled-coil-helix-coiled-coil-helix domain containing 7	0.6779771	Down
Chchd7	Coiled-coil-helix-coiled-coil-helix domain containing 7	0.7886497	Down
Chm	Choroidermia	1.2192967	Up
Clec14a	C-type lectin domain family 14, member a	2.1193302	Up
Clec18a	C-type lectin domain family 18, member A	0.47457343	Down
Clec18a	C-type lectin domain family 18, member A	0.72216326	Down
Clec7a	C-type lectin domain family 7, member a	2.2421794	Up
Cmya5	Cardiomyopathy associated 5	2.2398238	Up
Col1a2	Collagen, type I, alpha 2	1.4222884	Up
Col27a1	Collagen, type XXVII, alpha 1	1.7223756	Up
Col3a1	Collagen, type III, alpha 1	1.5075604	Up
Col4a4	Collagen, type IV, alpha 4	1.2450094	Up
Col4a4	Collagen, type IV, alpha 4	1.5062953	Up
Colec11	Collectin sub-family member 11	1.3978949	Up
Comp	Cartilage oligomeric matrix protein	4.2038136	Up
Coq10a	Coenzyme Q10 homolog A (yeast)	0.69778687	Down
Coro1a	Coronin, actin binding protein 1A	1.6653976	Up
Cox4i2	Cytochrome c oxidase subunit IV isoform 2, nuclear gene encoding mitochondrial protein	1.3047678	Up
Cp	Ceruloplasmin	2.6561277	Up
Cpox	Coproporphyrinogen oxidase	0.7657358	Down
Crim1	Cysteine rich transmembrane BMP regulator 1	1.5018971	Up
Crlf1	Cytokine receptor-like factor 1	4.1976223	Up
Csf1	Colony stimulating factor 1	1.7759247	Up
Csf1	Colony stimulating factor 1	1.8495224	Up
Csf1r	Colony stimulating factor 1 receptor	1.6794571	Up
Csf1r	Colony stimulating factor 1 receptor	2.1535544	Up
Csf1r	Colony stimulating factor 1 receptor	2.2040973	Up
Csf2ra	Colony stimulating factor 2 receptor, alpha, low-affinity	1.4028108	Up
Csf2rb	Colony stimulating factor 2 receptor, beta, low-affinity	1.7812227	Up
Csf2rb2	Colony stimulating factor 2 receptor, beta 2, low-affinity	2.2678294	Up
Csnk1g3	Casein kinase 1, gamma 3	1.2784355	Up
Ctss	Cathepsin S	2.1549382	Up
Cx3cl1	Chemokine	1.4907217	Up
Cxcl12	Chemokine	1.4619445	Up
Cxcl13	Chemokine (C-X-C motif) ligand 13	9.978803	Up
Cxcl16	Chemokine (C-X-C motif) ligand 16	1.5355248	Up
Cybb	Cytochrome b-245, beta polypeptide	2.1489508	Up
Cyp1b1	Cytochrome P450, family 1, subfamily b, polypeptide 1	2.8663607	Up
Cyp2d26	Cytochrome P450, family 2, subfamily d, polypeptide 26	0.7725714	Down
Cytl1	Cytokine-like 1	4.261121	Up
D2hgdh	D-2-hydroxyglutarate dehydrogenase	0.73029613	Down
D830015G02Rik	RIKEN cDNA D830015G02 gene	0.6498167	Down
Dact3	Dapper homolog 3, antagonist of beta-catenin	1.6150496	Up
Dap	Death-associated protein	1.4799197	Up
Dbt	Dihydrolipoamide branched chain transacylase E2	0.5992437	Down
Dcc	Deleted in colorectal carcinoma	1.9257035	Up
Dcn	Decorin	1.3139362	Up
Ddx59	DEAD (Asp-Glu-Ala-Asp) box polypeptide 59	0.7052614	Down
Degs2	Degenerative spermatocyte homolog 2 (Drosophila), lipid desaturase	1.6423484	Up
Degs2	Degenerative spermatocyte homolog 2 (Drosophila), lipid desaturase	1.6151664	Up
Degs2	Degenerative spermatocyte homolog 2 (Drosophila), lipid desaturase	1.7549678	Up
Degs2	Degenerative spermatocyte homolog 2 (Drosophila), lipid desaturase	1.7168502	Up
Degs2	Degenerative spermatocyte homolog 2 (Drosophila), lipid desaturase	1.8002805	Up
Dhdh	Dihydrodiol dehydrogenase	0.68153137	Down
Dido1	Death inducer-obliterator 1	1.266395	Up
Dkk3	Dickkopf homolog 3 (Xenopus laevis)	3.1801362	Up
Dkkl1	Dickkopf-like 1	0.6916899	Down
Dll1	Delta-like 1 (Drosophila)	0.5049422	Down
Dll1	Delta-like 1 (Drosophila)	0.47247204	Down
Dll1	Delta-like 1 (Drosophila)	0.597601	Down
Dll1	Delta-like 1 (Drosophila)	0.59888595	Down
Dll1	Delta-like 1 (Drosophila)	0.6293727	Down
Dll1	Delta-like 1	0.528682	Down
Dll1	Delta-like 1 (Drosophila)	0.6028519	Down
Dnaic1	Dynein, axonemal, intermediate chain 1	0.57163006	Down
Dock10	Dedicator of cytokinesis 10	1.5402523	Up
Dok1	Docking protein 1	1.8371423	Up
Dtx1	Deltex 1 homolog (Drosophila)	0.5056295	Down
Duox1	Dual oxidase 1	0.429881	Down
Duox1	Dual oxidase 1	0.4982963	Down
Duox1	Dual oxidase 1	0.4961502	Down
Duox1	Dual oxidase 1	0.56794167	Down
Duox1	Dual oxidase 1	0.42314494	Down
Duox1	Dual oxidase 1	0.5012581	Down
Duox1	Dual oxidase 1	0.49323753	Down
Duox1	Dual oxidase 1	0.44522423	Down
Duox1	Dual oxidase 1	0.44662353	Down
Duox1	Dual oxidase 1	0.50659174	Down
Duoxa1	Dual oxidase maturation factor 1	0.383096	Down
Dusp27	Dual specificity phosphatase 27	1.4277471	Up
DV659458	DS178B_H12 Eppig [DV659458]	0.42832476	Down
Dync1li1	Dynein cytoplasmic 1 light intermediate chain 1	1.2147056	Up
E2f1	E2F transcription factor 1	1.6453817	Up
Ecm1	Extracellular matrix protein 1	2.061269	Up
Ecm1	Extracellular matrix protein 1	2.1615088	Up
Eef1a1	Eukaryotic translation elongation factor 1 alpha 1	1.8262243	Up
Eef1a1	Eukaryotic translation elongation factor 1 alpha 1	2.0560343	Up
Efemp2	Epidermal growth factor-containing fibulin-like extracellular matrix protein 2	1.3734597	Up
Efna3	Ephrin A3	0.58537585	Down
Efnb2	Ephrin B2	1.5137885	Up
Efr3b	EFR3 homolog B (S. cerevisiae)	1.6783824	Up
Eml4	Echinoderm microtubule associated protein like 4	1.2459321	Up
Emp1	Epithelial membrane protein 1	1.5042901	Up
Eng	Endoglin	1.6655278	Up
Enho	Energy homeostasis associated	0.61568093	Down
Enho	Energy homeostasis associated	0.5874305	Down
ENSMUST00000059110	Predicted gene 5590	2.0700493	Up
ENSMUST00000077710	PRedicted gene 6756 [Source:MGI Symbol;Acc:MGI:3647509] [ENSMUST00000077710]	0.631961	Down
ENSMUST00000089501	Predicted gene 5879	1.7076944	Up
ENSMUST00000109354	Nucleophosmin 1	1.3582548	Up
ENSMUST00000138402	PRedicted gene 12089	0.71175885	Down
ENSMUST00000141713	RIKEN cDNA 4932431P20 gene	2.944147	Up
ENSMUST00000144750	RIKEN cDNA 1700047A11 gene	0.62275845	Down
ENSMUST00000151998	RIKEN cDNA 4732444A12 gene	0.77356464	Down
Ephb2	Eph receptor B2	0.64871985	Down
Ermn	Ermin, ERM-like protein	2.3967223	Up
Etv4	Ets variant gene 4 (E1A enhancer binding protein, E1AF)	1.7938374	Up
F2r	Coagulation factor II (thrombin) receptor	1.6915451	Up
F830014O18Rik	Activated spleen cDNA, RIKEN full-length enriched library, clone:F830014O18	2.9469757	Up
Fam110c	Family with sequence similarity 110, member C	0.73174053	Down
Fam113b	Family with sequence similarity 113, member B	1.3024595	Up
Fam118b	Family with sequence similarity 118, member B	0.80253094	Down
Fam124a	Family with sequence similarity 124, member A	1.8897841	Up
Fam198b	Family with sequence similarity 198, member B	1.7620175	Up
Fam26e	Family with sequence similarity 26, member E	2.9819996	Up
Fam49a	Family with sequence similarity 49, member A	1.7017093	Up
Fam70b	Family with sequence similarity 70, member B	0.6453955	Down
Fap	Fibroblast activation protein	0.5745191	Down
Fastk	FAs-activated serine/threonine kinase [Source:MGI Symbol;Acc:MGI:1913837] [ENSMUST00000149537]	0.56414634	Down
Fbxw17	F-box and WD-40 domain protein 17	1.2708972	Up
Fcer1g	Fc receptor, IgE, high affinity I, gamma polypeptide	1.7064577	Up
Fcgr1	Fc receptor, IgG, high affinity I	1.7249647	Up
Fermt3	Fermitin family homolog 3 (Drosophila)	1.5629289	Up
Fetub	Fetuin beta	3.2377994	Up
Fgl2	Fibrinogen-like protein 2	2.8049552	Up
Fh1	Fumarate hydratase 1	0.780131	Down
Figf	C-fos induced growth factor	2.308267	Up
Figf	C-fos induced growth factor	2.1531844	Up
Figf	C-fos induced growth factor	2.2793748	Up
Figf	C-fos induced growth factor	2.1779556	Up
Figf	C-fos induced growth factor	2.0679276	Up
Figf	C-fos induced growth factor	2.1727548	Up
Figf	C-fos induced growth factor	2.3419094	Up
Figf	C-fos induced growth factor	2.2093065	Up
Figf	C-fos induced growth factor	2.325829	Up
Figf	C-fos induced growth factor	2.3122072	Up
Flcn	Folliculin	0.79376173	Down
Flywch2	FLYWCH family member 2	1.6669166	Up
Fmo2	Flavin containing monooxygenase 2	2.268896	Up
Fn3k	Fructosamine 3 kinase	0.7315097	Down
Foxc2	Forkhead box C2	1.6120658	Up
Frmd5	FERM domain containing 5	0.52231526	Down
Fxyd6	FXYD domain-containing ion transport regulator 6	1.8985553	Up
Fyb	FYN binding protein	1.6538378	Up
Fzd7	Frizzled homolog 7 (Drosophila)	1.725146	Up
G630016D24Rik	RIKEN cDNA G630016D24 gene	0.7307335	Down
G6pdx	Glucose-6-phosphate dehydrogenase X-linked	1.4127698	Up
Gab3	Growth factor receptor bound protein 2-associated protein 3	1.9697983	Up
Galntl2	UDP-N-acetyl-alpha-D-galactosamine:polypeptide N-acetylgalactosaminyltransferase-like 2	1.709438	Up
Gatm	Glycine amidinotransferase	1.6660715	Up
Gcgr	Glucagon receptor	3.484273	Up
Gcm1	Glial cells missing homolog 1	2.5283308	Up
Gdf10	Growth differentiation factor 10	2.5233335	Up
Gfra2	Glial cell line derived neurotrophic factor family receptor alpha 2	0.5242673	Down
Gfra4	Glial cell line derived neurotrophic factor family receptor alpha 4	0.57610404	Down
Gfra4	Glial cell line derived neurotrophic factor family receptor alpha 4	0.5684735	Down
Gja3	Gap junction protein, alpha 3	0.7506077	Down
Glipr1	GLI pathogenesis-related 1	1.4783484	Up
Gm10501	RIKEN full-length enriched library, clone:5930424B19	0.8056535	Down
Gm11595	Predicted gene 11595	0.5789913	Down
Gm13304	Predicted gene 13304	0.35609517	Down
Gm14548	Predicted gene 14548	2.022358	Up
Gm15417	Predicted gene 15417	0.7689037	Down
Gm1987	Predicted gene 1987	0.3543213	Down
Gm4392	PRedicted gene 4392 [Source:MGI Symbol;Acc:MGI:3782577] [ENSMUST00000104965]	0.6393852	Down
Gm527	Predicted gene 527	0.7481804	Down
Gm6548	Predicted gene 6548	1.9837275	Up
Gm8675	PREDICTED: predicted gene 8675	2.3469398	Up
Gnao1	Guanine nucleotide binding protein, alpha O	2.81814	Up
Gng2	Guanine nucleotide binding protein (G protein), gamma 2	3.1503303	Up
Gng8	Guanine nucleotide binding protein (G protein), gamma 8	4.267325	Up
Gp49a	Glycoprotein 49 A	1.8821672	Up
Gpatch8	G patch domain containing 8	0.7324769	Down
Gpr45	G protein-coupled receptor 45	0.73555475	Down
Gpr65	G-protein coupled receptor 65	1.8172145	Up
Gpr65	G-protein coupled receptor 65	1.8636426	Up
Gpr65	G-protein coupled receptor 65	1.8632976	Up
Gpr65	G-protein coupled receptor 65	1.7664175	Up
Gpr65	G-protein coupled receptor 65	1.7865406	Up
Gpr65	G-protein coupled receptor 65	1.8637478	Up
Gpr65	G-protein coupled receptor 65	2.1456938	Up
Gpr65	G-protein coupled receptor 65	2.100406	Up
Gpsm3	G-protein signalling modulator 3 (AGS3-like, C. elegans)	1.429106	Up
Gpx3	Glutathione peroxidase 3	2.3902013	Up
Grin2c	Glutamate receptor, ionotropic, NMDA2C (epsilon 3)	0.2924329	Down
Grpel1	GrpE-like 1, mitochondrial	1.4238064	Up
Grtp1	GH regulated TBC protein 1	1.4096681	Up
Grtp1	GH regulated TBC protein 1	1.3507569	Up
Grtp1	GH regulated TBC protein 1	1.4096681	Up
Grtp1	GH regulated TBC protein 1	1.3507569	Up
Gtpbp3	GTP binding protein 3	0.69140667	Down
Gucy1b2	Guanylate cyclase 1, soluble, beta 2	0.5719669	Down
Gyk	Glycerol kinase	1.3199891	Up
Gzmm	Granzyme M (lymphocyte met-ase 1)	0.64209044	Down
H2afz	H2A histone family, member Z	1.2900622	Up
Hal	Histidine ammonia lyase	0.29091087	Down
Hamp	Hepcidin antimicrobial peptide	4.4573936	Up
Hck	Hemopoietic cell kinase	1.7821437	Up
Hcls1	Hematopoietic cell specific Lyn substrate 1	1.3254347	Up
Hcst	Hematopoietic cell signal transducer	1.6982197	Up
Heatr6	HEAT repeat containing 6	0.712774	Down
Hectd2	HECT domain containing 2	1.6399695	Up
Hexb	Hexosaminidase B	1.2539853	Up
Hey1	Hairy/enhancer-of-split related with YRPW motif 1	1.8378282	Up
Hif1a	Hypoxia inducible factor 1, alpha subunit	1.4225835	Up
Hist1h2an	Histone cluster 1, H2an	1.3522401	Up
Hmbox1	Homeobox containing 1	1.4912095	Up
Hmha1	Histocompatibility, transcript variant 1	1.5673124	Up
Hnrnpf	Heterogeneous nuclear ribonucleoprotein F	1.3261114	Up
Hpgd	Hydroxyprostaglandin dehydrogenase 15	2.98317	Up
Hpgd	Hydroxyprostaglandin dehydrogenase 15	2.3545225	Up
Hsd17b11	Hydroxysteroid (17-beta) dehydrogenase 11	1.8113409	Up
Hsd17b7	HYdroxysteroid (17-beta) dehydrogenase 7	2.7660728	Up
Id2	Inhibitor of DNA binding 2	2.3057299	Up
Id3	Inhibitor of DNA binding 3	1.6879086	Up
Idua	Iduronidase, alpha-L-	0.7547252	Down
Ift81	Intraflagellar transport 81 homolog (Chlamydomonas)	0.69371897	Down
Igfbp3	Insulin-like growth factor binding protein 3	3.2958126	Up
Iglon5	IgLON family member 5	0.48220167	Down
Igsf1	Immunoglobulin superfamily, member 1	1.9177651	Up
Igsf6	Immunoglobulin superfamily, member 6	1.7117176	Up
Igsf9b	Immunoglobulin superfamily, member 9B	0.7283849	Down
Il17re	Interleukin 17 receptor E	3.0239797	Up
Il28b	Interleukin 28B	0.60266805	Down
Il3ra	Interleukin 3 receptor, alpha chain	1.2430183	Up
Inha	Inhibin alpha	0.6855176	Down
Intu	Inturned planar cell polarity effector homolog (Drosophila)	0.6551901	Down
Irf5	Interferon regulatory factor 5	1.7356607	Up
Itga4	Integrin alpha 4	1.4881505	Up
Itgal	Integrin alpha L	1.9158971	Up
Itgal	Integrin alpha L	1.6884845	Up
Itgav	Integrin alpha V	1.7358807	Up
Itgb2	Integrin beta 2	1.3143328	Up
Itgbl1	Integrin, beta-like 1	1.8963952	Up
Jsrp1	Junctional sarcoplasmic reticulum protein 1	1.5952413	Up
Kalrn	Kalirin, RhoGEF kinase	0.63610494	Down
Kazald1	Kazal-type serine peptidase inhibitor domain 1	2.045915	Up
Kcnd2	Potassium voltage-gated channel, Shal-related family, member 2	0.6767522	Down
Kcng2	Potassium voltage-gated channel, subfamily G, member 2	0.77721775	Down
Kcnk13	Potassium channel, subfamily K, member 13	1.5535365	Up
Kcnk16	Potassium channel, subfamily K, member 16	0.8199289	Down
Kcp	Kielin/chordin-like protein	0.5839912	Down
Kif17	Kinesin family member 17	0.66667295	Down
Kif21b	Kinesin family member 21B	1.6607549	Up
Kif3b	Kinesin family member 3B	1.4693706	Up
Klk8	Kallikrein related-peptidase 8	0.51719755	Down
Klk9	Kallikrein related-peptidase 9	0.4955756	Down
Klraq1	KLRAQ motif containing 1	1.3699439	Up
Krt19	Keratin 19	8.403481	Up
Krt42	Keratin 42	1.7877562	Up
Lair1	Leukocyte-associated Ig-like receptor 1	2.0549107	Up
Lama2	Laminin, alpha 2	0.76464456	Down
Laptm5	Lysosomal-associated protein transmembrane 5	1.6862755	Up
Lcn2	Lipocalin 2	6.055945	Up
Lcp1	Lymphocyte cytosolic protein 1	1.8763328	Up
Lcp1	Lymphocyte cytosolic protein 1	1.8406157	Up
Lelp1	Late cornified envelope-like proline-rich 1	0.5620341	Down
Leprel2	Leprecan-like 2	1.4114678	Up
Lhfp	Lipoma HMGIC fusion partner	1.5384738	Up
Lhfp	Lipoma HMGIC fusion partner	1.5255044	Up
Lhfp	Lipoma HMGIC fusion partner	1.5133219	Up
Lhfp	Lipoma HMGIC fusion partner	1.5889331	Up
Lhfp	Lipoma HMGIC fusion partner	1.6006647	Up
Lhfp	Lipoma HMGIC fusion partner	1.506714	Up
Lhfp	Lipoma HMGIC fusion partner	1.4978102	Up
Lhfp	Lipoma HMGIC fusion partner	1.5632	Up
Lhfp	Lipoma HMGIC fusion partner	1.519109	Up
Lhfp	Lipoma HMGIC fusion partner	1.5202886	Up
Lilra6	Leukocyte immunoglobulin-like receptor, subfamily A (with TM domain), member 6	2.1084628	Up
Lilrb4	Leukocyte immunoglobulin-like receptor, subfamily B, member 4	1.6683655	Up
Lnx1	Ligand of numb-protein X 1	1.3272804	Up
LOC100502627	CDNA clone IMAGE:6842867, partial cds. [BC058714]	0.66360795	Down
LOC100616095	Hypothetical LOC100616095	1.502042	Up
LOC546061	PREDICTED: sp110 nuclear body protein-like	0.82585907	Down
LOC629091	RIKEN full-length enriched library, clone:F830221E13	0.5288977	Down
Loxl3	Lysyl oxidase-like 3	2.0302708	Up
Lrrcc1	Leucine rich repeat and coiled-coil domain containing 1	1.4024533	Up
Lrrcc1	Leucine rich repeat and coiled-coil domain containing 1	1.5302887	Up
Lrrn4cl	LRRN4 C-terminal like	0.35077673	Down
Lsm14b	LSM14 homolog B (SCD6, S. cerevisiae)	0.6122459	Down
Lta4h	Leukotriene A4 hydrolase	1.3326491	Up
Ly86	Lymphocyte antigen 86	1.9728274	Up
Lypd2	Ly6/Plaur domain containing 2	0.44022235	Down
Lzic	Leucine zipper and CTNNBIP1 domain containing	0.71324384	Down
Maf	Avian musculoaponeurotic fibrosarcoma (v-maf) AS42 oncogene homolog	1.476885	Up
Mamdc4	MAM domain containing 4	0.6349927	Down
Maoa	Monoamine oxidase A	2.0366862	Up
Mapk11	Mitogen-activated protein kinase 11	0.6402731	Down
Mapkbp1	Mitogen-activated protein kinase binding protein 1	0.6914689	Down
March1	Membrane-associated ring finger	1.6057771	Up
Mast1	Microtubule associated serine/threonine kinase 1	0.666163	Down
Mcam	Melanoma cell adhesion molecule	1.501904	Up
Mcm3	Mini chromosome maintenance deficient (S. cerevisiae)	1.6122912	Up
Mcm3	Minichromosome maintenance deficient 3 (S. cerevisiae)	1.7161663	Up
Mcm6	Minichromosome maintenance deficient 6	1.2804599	Up
Megf6	Multiple EGF-like-domains 6	1.6101544	Up
Meox1	Mesenchyme homeobox 1	2.1602309	Up
Mgp	Matrix Gla protein	1.8312972	Up
Mgst1	Microsomal glutathione S-transferase 1	2.2348046	Up
Mgst1	Microsomal glutathione S-transferase 1	2.2451582	Up
Mknk1	MAP kinase-interacting serine/threonine kinase 1	1.5876975	Up
Mmab	Methylmalonic aciduria (cobalamin deficiency) type B homolog	0.7328094	Down
Mmp23	Matrix metallopeptidase 23	1.9065989	Up
Mmrn1	Multimerin 1	0.6269593	Down
Mpped2	Metallophosphoesterase domain containing 2	0.58670276	Down
Mrpl39	MItochondrial ribosomal protein L39 [Source:MGI Symbol;Acc:MGI:1351620] [ENSMUST00000116584]	0.6943392	Down
Mrpl39	Mitochondrial ribosomal protein L39	0.796984	Down
Msr1	Macrophage scavenger receptor 1	1.9554527	Up
Mtap7d1	Microtubule-associated protein 7 domain containing 1	0.8182025	Down
Myh7	Myosin, heavy polypeptide 7, cardiac muscle, beta	8.680229	Up
Myo10	Myosin X	0.774114	Down
Myoc	Myocilin	5.6298466	Up
Napa	N-ethylmaleimide sensitive fusion protein attachment protein alpha	0.56748444	Down
Nat2	N-acetyltransferase 2 (arylamine N-acetyltransferase)	1.6776264	Up
Nat2	N-acetyltransferase 2	1.5321674	Up
Nat2	N-acetyltransferase 2 (arylamine N-acetyltransferase)	1.5415345	Up
Ncf1	Neutrophil cytosolic factor 1	1.9002562	Up
Ncf4	Neutrophil cytosolic factor 4	1.6833202	Up
Nckap1l	NCK associated protein 1 like	1.4029931	Up
Nckap1l	NCK associated protein 1 like	1.4605389	Up
Nckap1l	NCK associated protein 1 like	1.4077911	Up
Nckap1l	NCK associated protein 1 like	1.4786494	Up
Nckap1l	NCK associated protein 1 like	1.4068148	Up
Nckap1l	NCK associated protein 1 like	1.4300935	Up
Nckap1l	NCK associated protein 1 like	1.3889279	Up
Nckap1l	NCK associated protein 1 like	1.4893762	Up
Ncs1	Neuronal calcium sensor 1	0.77085364	Down
Ndufb2	NADH dehydrogenase (ubiquinone) 1 beta subcomplex, 2	0.753514	Down
Nek6	NIMA (never in mitosis gene a)-related expressed kinase 6	1.6898813	Up
Ngdn	Neuroguidin, EIF4E binding protein	1.158592	Up
Nid2	Nidogen 2	1.3631275	Up
Ninl	Ninein-like	1.9229647	Up
Nipal3	NIPA-like domain containing 3	0.6242378	Down
Nipal3	NIPA-like domain containing 3	0.7495135	Down
Nkx2-5	NK2 transcription factor related, locus 5 (Drosophila)	0.63756293	Down
Nlgn2	Neuroligin 2	1.4221134	Up
Nol3	Nucleolar protein 3 (apoptosis repressor with CARD domain)	1.2867067	Up
Nom1	Nucleolar protein with MIF4G domain 1	1.1947622	Up
Npr3	Natriuretic peptide receptor 3	2.4419317	Up
Nrbp2	Nuclear receptor binding protein 2	1.1866096	Up
Nrg1	Neuregulin 1	2.7142417	Up
Nrg4	Neuregulin 4	0.53788394	Down
Nrg4	Neuregulin 4	0.55166966	Down
Nrxn1	Neurexin I	4.2016263	Up
Nrxn1	Neurexin I	4.8891363	Up
Nts	Neurotensin	4.4291477	Up
Nubpl	Nucleotide binding protein-like	0.7219166	Down
Obsl1	Obscurin-like 1	0.740723	Down
Odz3	Odd Oz/ten-m homolog 3	1.286115	Up
Ogfrl1	Opioid growth factor receptor-like 1	1.4653547	Up
Olfml3	Olfactomedin-like 3	2.2230718	Up
Olfml3	Olfactomedin-like 3	2.4141114	Up
Olfr521	Olfactory receptor 521	0.5420655	Down
Olfr612	Olfactory receptor 612	0.5766103	Down
Osgep	O-sialoglycoprotein endopeptidase	0.7362836	Down
P2ry6	Pyrimidinergic receptor P2Y, G-protein coupled, 6	1.6858206	Up
P2ry6	Pyrimidinergic receptor P2Y, G-protein coupled, 6	1.7977799	Up
P2ry6	Pyrimidinergic receptor P2Y, G-protein coupled, 6	1.7677296	Up
P2ry6	Pyrimidinergic receptor P2Y, G-protein coupled, 6	1.7412516	Up
P2ry6	Pyrimidinergic receptor P2Y, G-protein coupled, 6	1.759586	Up
P2ry6	Pyrimidinergic receptor P2Y, G-protein coupled, 6	1.7837085	Up
P2ry6	Pyrimidinergic receptor P2Y, G-protein coupled, 6	1.8208691	Up
P2ry6	Pyrimidinergic receptor P2Y, G-protein coupled, 6	1.8532392	Up
P2ry6	Pyrimidinergic receptor P2Y, G-protein coupled, 6	1.7262863	Up
P2ry6	Pyrimidinergic receptor P2Y, G-protein coupled, 6	1.9458556	Up
Pabpc1	Poly (A) binding protein, cytoplasmic 1	1.3843906	Up
Pcdh1	Protocadherin 1	1.374212	Up
Pcdh19	Protocadherin 19	0.6225704	Down
Pcsk5	Proprotein convertase subtilisin/kexin type 5	1.49915	Up
Pdgfrb	Platelet derived growth factor receptor, beta polypeptide	1.2906295	Up
Pf4	Platelet factor 4	1.4542034	Up
Pfkfb4	6-phosphofructo-2-kinase/fructose-2,6-biphosphatase 4	1.4391171	Up
Pgrmc1	Progesterone receptor membrane component 1	1.270066	Up
Phactr2	Phosphatase and actin regulator 2	0.74907565	Down
Phgdh	3-phosphoglycerate dehydrogenase	0.6993911	Down
Phgdh	3-phosphoglycerate dehydrogenase	0.7269183	Down
Phldb2	Pleckstrin homology-like domain, family B, member 2	1.5907611	Up
Pigr	Polymeric immunoglobulin receptor	1.8683904	Up
Pigx	Phosphatidylinositol glycan anchor biosynthesis, class X	0.7628151	Down
Pilra	Paired immunoglobin-like type 2 receptor alpha	2.1958752	Up
Pilra	Paired immunoglobin-like type 2 receptor alpha	2.5053852	Up
Pipox	Pipecolic acid oxidase	1.5715129	Up
Pira11	Paired-Ig-like receptor A11	1.873145	Up
Pira2	Paired-Ig-like receptor A2	2.2190711	Up
Pira6	Paired-Ig-like receptor A6	1.7026992	Up
Pira7	Paired-Ig-like receptor A7	2.0837781	Up
Pkn3	Protein kinase N3	0.6654483	Down
Pknox2	Pbx/knotted 1 homeobox 2	0.71349347	Down
Plek	Pleckstrin	1.4704838	Up
Plscr1	Phospholipid scramblase 1	1.5068072	Up
Plxnb1	Plexin B1	0.61479855	Down
Pnma2	Paraneoplastic antigen MA2	2.9584925	Up
Pnpla8	Patatin-like phospholipase domain containing 8	0.75686204	Down
Ppp1r16b	Protein phosphatase 1, regulatory (inhibitor) subunit 16B	0.6258682	Down
Ppp1r3g	Protein phosphatase 1, regulatory	2.8212247	Up
Prkcb	Protein kinase C, beta	1.4331475	Up
Prkce	Protein kinase C, epsilon	0.68432	Down
Prkcz	Protein kinase C, zeta	0.46017364	Down
Prr15	Proline rich 15	2.2166145	Up
Prrt4	Proline-rich transmembrane protein 4	0.5933012	Down
Prrx2	Paired related homeobox 2	2.299242	Up
Ptma	Prothymosin alpha	1.3239744	Up
Ptprb	Protein tyrosine phosphatase, receptor type, B	1.297779	Up
Pts	6-pyruvoyl-tetrahydropterin synthase	0.65323186	Down
Qpct	Glutaminyl-peptide cyclotransferase	1.7665553	Up
Rab15	RAB15, member RAS oncogene family	1.9192076	Up
Rab32	RAB32, member RAS oncogene family	2.5215726	Up
Rab33a	RAB33A, member of RAS oncogene family	4.6171894	Up
Rab37	RAB37, member of RAS oncogene family	1.9530898	Up
Rab37	RAB37, member of RAS oncogene family	1.9820873	Up
Rab6	Adult male hippocampus cDNA, RIKEN full-length enriched library, clone:C630031P05 product:RAB6, member RAS oncogene family, full insert sequence. [AK083262]	1.3288684	Up
Rab8b	RAB8B, member RAS oncogene family	1.2288646	Up
Rad50	RAD50 homolog (S. cerevisiae)	1.6387142	Up
Radil	Ras association and DIL domains	0.72979856	Down
Rapgef3	Rap guanine nucleotide exchange factor	1.2893676	Up
Raph1	Ras association (RalGDS/AF-6) and pleckstrin homology domains 1	1.3360184	Up
Rasgef1a	RasGEF domain family, member 1A	2.4941812	Up
Rasl2-9-ps	RAS-like, family 2, locus 9, pseudogene	0.78197885	Down
Rassf7	Ras association (RalGDS/AF-6) domain family	1.8540733	Up
Rbm38	RNA binding motif protein 38	0.798277	Down
Recql	RecQ protein-like	1.1762761	Up
Recql	RecQ protein-like	1.8470489	Up
Recql5	RecQ protein-like 5	0.7259794	Down
Ren1	Renin 1 structural	0.7453908	Down
Retnla	Resistin like alpha	0.30801922	Down
Rmnd1	Required for meiotic nuclear division 1 homolog (S. cerevisiae)	1.4102846	Up
Rnaseh2a	Ribonuclease H2, large subunit	0.7966246	Down
Ropn1l	Ropporin 1-like	1.2414246	Up
Rorb	RAR-related orphan receptor beta [Source:MGI Symbol;Acc:MGI:1343464] [ENSMUST00000112832]	3.4780986	Up
Rorb	RAR-related orphan receptor beta	3.0902498	Up
Rpl3	Ribosomal protein L3	1.6186111	Up
Rpl3	Ribosomal protein L3	1.5823755	Up
Rpl3l	Ribosomal protein L3-like	0.6155441	Down
Rps6ka1	Ribosomal protein S6 kinase polypeptide 1	1.5639409	Up
Rras2	Related RAS viral (r-ras) oncogene homolog 2	1.3908964	Up
Rsad1	Radical S-adenosyl methionine domain containing 1	0.8173081	Down
Rtn4	Reticulon 4	1.7458882	Up
Samd14	Sterile alpha motif domain containing 14	1.4668434	Up
Scara5	Scavenger receptor class A, member 5	0.5287477	Down
Scgb3a1	Secretoglobin, family 3A, member 1	2.373444	Up
Scgb3a1	Secretoglobin, family 3A, member 1	2.572059	Up
Scgb3a1	Secretoglobin, family 3A, member 1	2.626035	Up
Scgb3a1	Secretoglobin, family 3A, member 1	2.8639143	Up
Scgb3a1	Secretoglobin, family 3A, member 1	2.6300926	Up
Scgb3a1	Secretoglobin, family 3A, member 1	2.6104329	Up
Scgb3a1	Secretoglobin, family 3A, member 1	2.7691112	Up
Scgb3a1	Secretoglobin, family 3A, member 1	2.880808	Up
Scn10a	Sodium channel, voltage-gated, type X, alpha	0.3743924	Down
Scn1b	Sodium channel, voltage-gated, type I, beta	1.577575	Up
Sct	Secretin	2.5484674	Up
Sec62	SEC62 homolog (S. cerevisiae)	0.73092616	Down
Sema3a	Sema domain, immunoglobulin domain (Ig), short basic domain, secreted	1.5597969	Up
Sept8	ENSMUST00000121334	1.6413653	Up
Serpina3n	Serine (or cysteine) peptidase inhibitor, clade A, member 3N	4.4718003	Up
Serping1	Serine (or cysteine) peptidase inhibitor, clade G, member 1	1.4290446	Up
Sfrp1	Secreted frizzled-related protein 1	1.891056	Up
Sfrp2	Secreted frizzled-related protein 2	4.8157887	Up
Sh3bp2	SH3-domain binding protein 2	1.6610588	Up
Shisa4	Shisa homolog 4 (Xenopus laevis)	2.4595137	Up
Sirpb1a	Signal-regulatory protein beta 1A	2.1054432	Up
Six1	Sine oculis-related homeobox 1 homolog (Drosophila)	2.9343498	Up
Slc15a3	Solute carrier family 15, member 3	2.2197425	Up
Slc16a2	Solute carrier family 16 (monocarboxylic acid transporters), member 2	2.1333642	Up
Slc16a3	Solute carrier family 16 (monocarboxylic acid transporters), member 3	1.9465835	Up
Slc16a7	Solute carrier family 16 (monocarboxylic acid transporters), member 7	2.8601193	Up
Slc17a7	Solute carrier family 17 (sodium-dependent inorganic phosphate cotransporter), member 7	0.42544174	Down
Slc22a21	Solute carrier family 22 (organic cation transporter), member 21	1.3683819	Up
Slc22a6	Solute carrier family 22 (organic anion transporter), member 6	0.7522421	Down
Slc28a1	Solute carrier family 28 (sodium-coupled nucleoside transporter), member 1	0.7779133	Down
Slc2a3	Solute carrier family 2 (facilitated glucose transporter), member 3	1.4974205	Up
Slc2a6	Solute carrier family 2 (facilitated glucose transporter), member 6	1.7272565	Up
Slc30a4	Solute carrier family 30	1.3727095	Up
Slc31a2	Solute carrier family 31, member 2	0.7239908	Down
Slc38a3	Solute carrier family 38, member 3	0.45569277	Down
Slc4a3	Solute carrier family 4 (anion exchanger), member 3	0.6893888	Down
Slc4a3	Solute carrier family 4 (anion exchanger), member 3	0.6729459	Down
Slc6a6	Solute carrier family 6 (neurotransmitter transporter, taurine), member 6	1.7298826	Up
Slc7a8	Solute carrier family 7 (cationic amino acid transporter, y+ system), member 8	1.9311284	Up
Slc7a8	Solute carrier family 7 (cationic amino acid transporter, y+ system), member 8	1.838649	Up
Slc7a8	Solute carrier family 7 (cationic amino acid transporter, y+ system), member 8	2.1795125	Up
Slc7a8	Solute carrier family 7 (cationic amino acid transporter, y+ system), member 8	2.0450912	Up
Slc7a8	Solute carrier family 7 (cationic amino acid transporter, y+ system), member 8	1.9561956	Up
Slc7a8	Solute carrier family 7 (cationic amino acid transporter, y+ system), member 8	2.0990515	Up
Slc7a8	Solute carrier family 7 (cationic amino acid transporter, y+ system), member 8	2.2285333	Up
Slc7a8	Solute carrier family 7 (cationic amino acid transporter, y+ system), member 8	2.153053	Up
Slc7a8	Solute carrier family 7 (cationic amino acid transporter, y+ system), member 8	2.2599258	Up
Slc7a8	Solute carrier family 7 (cationic amino acid transporter, y+ system), member 8	2.172674	Up
Slc9a3r2	Solute carrier family 9 (sodium/hydrogen exchanger), member 3 regulator 2	0.7232229	Down
Slco2a1	Solute carrier organic anion transporter family, member 2a1	2.8030155	Up
Sln	Sarcolipin	8.419976	Up
Smad6	MAD homolog 6	4.5981617	Up
Smagp	Small cell adhesion glycoprotein	1.2955339	Up
Smc4	Structural maintenance of chromosomes 4	1.3068404	Up
Smoc1	SPARC related modular calcium binding 1	2.9773006	Up
Smoc2	SPARC related modular calcium binding 2	0.5649809	Down
Snx10	Sorting nexin 10, transcript variant 1	1.6625917	Up
Snx16	Sorting nexin 16	0.7159623	Down
Sod3	Superoxide dismutase 3, extracellular	1.5412302	Up
Spc25	SPC25, NDC80 kinetochore complex component, homolog (S. cerevisiae)	1.6945788	Up
Srgap3	SLIT-ROBO Rho GTPase activating protein 3	2.0901663	Up
Srpx	Sushi-repeat-containing protein	2.374027	Up
Srsf5	Serine/arginine-rich splicing factor 5	1.4101416	Up
Stab1	Stabilin 1	1.3963453	Up
Stab2	Stabilin 2	0.42227262	Down
Stard10	START domain containing 10	0.6371075	Down
Stim1	Stromal interaction molecule 1	3.5260758	Up
Stim1	Stromal interaction molecule 1	3.3997736	Up
Stim1	Stromal interaction molecule 1	3.5260758	Up
Stmn4	Stathmin-like 4	0.5126769	Down
Stmn4	Stathmin-like 4	0.4978643	Down
Sulf1	Sulfatase 1	1.7078117	Up
Svep1	Sushi, von Willebrand factor type A, EGF and pentraxin domain containing 1	2.5857818	Up
Syt5	Synaptotagmin V	2.4006495	Up
Tacc3	Transforming, acidic coiled-coil containing protein 3	1.4294107	Up
Tbc1d1	TBC1 domain family, member 1	0.82007736	Down
Tbc1d10c	TBC1 domain family, member 10c	0.44538003	Down
Tbx1	T-box 1	0.586971	Down
Tbx10	T-box 10	0.5610956	Down
Tbx18	T-box18	2.1235878	Up
Tbx20	T-box 20	3.038586	Up
Tbx20	T-box 20	2.379857	Up
TC1636493	Q6TXJ2_RAT (Q6TXJ2) LRRGT00007	1.5502679	Up
Tcea2	Transcription elongation factor A	0.7199843	Down
Tcf21	Transcription factor 21	2.277206	Up
Tfpi	Tissue factor pathway inhibitor	0.4982301	Down
Thbd	Thrombomodulin	0.6278893	Down
Them4	Thioesterase superfamily member 4	0.70462	Down
Thy1	Thymus cell antigen 1, theta	0.6917531	Down
Tifa	TRAF-interacting protein with forkhead-associated domain	1.7133764	Up
Timp1	Tissue inhibitor of metalloproteinase 1	5.290803	Up
Timp4	Tissue inhibitor of metalloproteinase 4	0.26221177	Down
Tmem2	Transmembrane protein 2	1.4802563	Up
Tmem201	Transmembrane protein 201	0.7381543	Down
Tmem45a	Transmembrane protein 45a	2.175179	Up
Tmem65	Transmembrane protein 65	0.7351463	Down
Tmem8	Transmembrane protein 8	0.7255439	Down
Tnfrsf1a	Tumor necrosis factor receptor superfamily, member 1a	1.3419389	Up
Tnfrsf1a	Tumor necrosis factor receptor superfamily, member 1a	1.3528609	Up
Tnfrsf1a	Tumor necrosis factor receptor superfamily, member 1a	1.377032	Up
Tnfrsf1a	Tumor necrosis factor receptor superfamily, member 1a	1.3842165	Up
Tnfrsf1a	Tumor necrosis factor receptor superfamily, member 1a	1.3801323	Up
Tnfrsf1a	Tumor necrosis factor receptor superfamily, member 1a	1.3791559	Up
Tnfrsf1a	Tumor necrosis factor receptor superfamily, member 1a	1.4461368	Up
Tnni2	Troponin I, skeletal, fast 2	0.39489302	Down
Tnrc6c	Trinucleotide repeat containing 6C	0.7522605	Down
Tom1	RIKEN full-length enriched library, clone:1110033H09	0.6569633	Down
Trem2	Triggering receptor expressed on myeloid cells 2	2.9421282	Up
Trf	Transferrin	1.613876	Up
Trim59	Tripartite motif-containing 59	2.0255039	Up
Trim67	Tripartite motif-containing 67	1.8016192	Up
Trp63	Adult male hypothalamus cDNA, RIKEN full-length enriched library, clone:A230061P11 product:transformation related protein 63, full insert sequence. [AK138305]	1.689231	Up
Tsc22d4	RIKEN full-length enriched library, clone:1700023B23	0.67405146	Down
Tspan33	Tetraspanin 33	0.6113266	Down
Tspan7	Tetraspanin 7	0.74387205	Down
Tspo2	Translocator protein 2	0.761587	Down
Ttll1	Tubulin tyrosine ligase-like 1	0.63925976	Down
Tug1	Taurine upregulated gene 1	1.2797906	Up
Tyrobp	TYRO protein tyrosine kinase binding protein	1.6332663	Up
Tyw3	TRNA-yW synthesizing protein 3 homolog (S. cerevisiae)	0.76646334	Down
U46068	CDNA sequence U46068 [Source:MGI Symbol;Acc:MGI:2137431] [ENSMUST00000081816]	0.6440685	Down
Unc13b	Unc-13 homolog B (C. elegans)	1.473062	Up
Unc5b	Unc-5 homolog B (C. elegans)	2.2209163	Up
Upp1	Uridine phosphorylase 1	1.6453495	Up
Usmg5	Upregulated during skeletal muscle growth 5	0.84515613	Down
Usp47	Ubiquitin specific peptidase 47	1.3394388	Up
Vav1	Vav 1 oncogene	1.8459363	Up
Vgll2	Vestigial like 2 homolog (Drosophila)	19.186724	Up
Vim	Vimentin	1.5021089	Up
Vit	Vitrin	2.7779477	Up
Vmn1r65	Vomeronasal 1 receptor 65	2.5644488	Up
Vsig4	V-set and immunoglobulin domain containing 4	17.327965	Up
Vtn	Vitronectin	0.528238	Down
Vtn	Vitronectin	0.54290104	Down
Vtn	Vitronectin	0.551854	Down
Vtn	Vitronectin	0.5387506	Down
Vtn	Vitronectin	0.5478068	Down
Vtn	Vitronectin	0.54019517	Down
Vtn	Vitronectin	0.5633901	Down
Vtn	Vitronectin	0.56590366	Down
Vtn	Vitronectin	0.5623597	Down
Vwf	Von Willebrand factor homolog	2.114156	Up
Wdr41	WD repeat domain 41	0.76354146	Down
Wdr45l	Wdr45 like	1.4613918	Up
Wdr91	WD repeat domain 91	1.2007841	Up
Whrn	Whirlin	0.53827375	Down
Wisp2	WNT1 inducible signaling pathway protein 2	4.9737124	Up
Wnk2	WNK lysine deficient protein kinase 2	0.63758796	Down
Wnk2	WNK lysine deficient protein kinase 2	0.6564367	Down
Xirp2	Xin actin-binding repeat containing 2	1.543136	Up
Ybx2	Y box protein 2	0.64597017	Down
Zbtb7b	Zinc finger and BTB domain containing 7B	1.3353552	Up
Zfp105	Zinc finger protein 105	1.5032955	Up
Zfp169	Zinc finger protein 169	0.69398046	Down
Zfp280d	Zinc finger protein 280D	1.2338214	Up
Zfp365	Zinc finger protein 365	2.4517016	Up
Zfp367	ZInc finger protein 367	0.5212025	Down
Zfp612	Zinc finger protein 612	0.6656302	Down
Zfyve21	Zinc finger, FYVE domain containing 21	0.7474726	Down
Zic1	Zinc finger protein of the cerebellum 1	0.7518979	Down

## Sheet: SAM2 Classes COMP vs Ctrl
Genes significantly up- and down-regulated in SAM 2 classes analysis: DCOMP vs Control
468 differentially expressed probe corresponding to 344 unique genes were found
Probe	Description	Fold change	Gene regulation
1700008P20Rik	RIKEN cDNA 1700008P20 gene	0.2669282	Down
1700113H08Rik	RIKEN cDNA 1700113H08 gene	0.6150975	Down
4930412O13Rik	RIKEN cDNA 4930412O13 gene	2.2611263	Up
5430431A17Rik	RIKEN full-length enriched library, clone:5430431A17	0.6281151	Down
5830408B19Rik	RIKEN full-length enriched library, clone:5830408B19	0.44082198	Down
6330512M04Rik	RIKEN cDNA 6330512M04 gene, mRNA	1.7837758	Up
6430573F11Rik	RIKEN cDNA 6430573F11 gene	1.5769501	Up
9030619P08Rik	RIKEN cDNA 9030619P08 gene	0.7439508	Down
A330021E22Rik	RIKEN cDNA A330021E22 gene	1.280503	Up
A330021E22Rik	RIKEN cDNA A330021E22 gene	1.331024	Up
A630039O03Rik	RIKEN full-length enriched library, clone:A630039O03	0.511336	Down
A630081J09Rik	PREDICTED: RIKEN cDNA A630081J09 gene	1.8257359	Up
Abcc3	ATP-binding cassette, sub-family C	1.5052955	Up
Adam23	A disintegrin and metallopeptidase domain 23	2.8861253	Up
Adamts2	A disintegrin-like and metallopeptidase	1.5910035	Up
AF251705	CDNA sequence AF251705	2.3843987	Up
Agmo	Alkylglycerol monooxygenase	1.5107845	Up
AI314604	cDNA clone IMAGE:803408 5'	2.9183233	Up
AK048274	RIKEN full-length enriched library, clone:C130045L17	0.56371164	Down
Akap13	A kinase (PRKA) anchor protein 13	1.2791117	Up
Aldh1a3	Aldehyde dehydrogenase family 1, subfamily A3	2.295282	Up
Alox5ap	Arachidonate 5-lipoxygenase activating protein	1.284191	Up
Ampd2	Adenosine monophosphate deaminase 2	1.3684098	Up
Angptl7	Angiopoietin-like 7	3.2884822	Up
Ankrd1	Ankyrin repeat domain 1	1.8303266	Up
Anxa5	Annexin A5	1.236691	Up
Aoc3	Amine oxidase, copper containing 3	1.4976817	Up
Apba2	Amyloid beta	0.43359995	Down
Apobec1	Apolipoprotein B mRNA editing enzyme, catalytic polypeptide 1	1.6400862	Up
Apobr	Apolipoprotein B receptor	1.7185417	Up
Apoe	Apolipoprotein E	1.542165	Up
Apoe	Apolipoprotein E	1.5409286	Up
Apoe	Apolipoprotein E	1.5323927	Up
Apoe	Apolipoprotein E	1.512875	Up
Apoe	Apolipoprotein E	1.6063395	Up
Apoe	Apolipoprotein E	1.5633891	Up
Apoe	Apolipoprotein E	1.5304734	Up
Apoe	Apolipoprotein E	1.5981474	Up
Apoe	Apolipoprotein E	1.5558467	Up
Apoe	Apolipoprotein E	1.5446897	Up
Aqp1	Aquaporin 1	0.40775517	Down
Arl15	ADP-ribosylation factor-like 15	1.5951085	Up
Asah1	N-acylsphingosine amidohydrolase 1	1.1339916	Up
Aspg	Asparaginase homolog (S. cerevisiae)	1.6067998	Up
Atoh8	Atonal homolog 8 (Drosophila)	1.9699178	Up
AU015791	RIKEN full-length enriched library, clone:A530083O18	2.4298089	Up
Baalc	Brain and acute leukemia, cytoplasmic	1.9286796	Up
BC028556	Hypothetical gene supported by BC028556, mRNA	1.7435234	Up
Bin1	Bridging integrator 1	2.877342	Up
Bmp10	Bone morphogenetic protein 10	3.386268	Up
Btnl9	BUtyrophilin-like 9	1.8815293	Up
C1qc	Complement component 1, q subcomponent, C chain	1.4101629	Up
C1qc	Complement component 1, q subcomponent, C chain	1.4316272	Up
C1qc	Complement component 1, q subcomponent, C chain	1.3756717	Up
C1qc	Complement component 1, q subcomponent, C chain	1.4567703	Up
C1qc	Complement component 1, q subcomponent, C chain	1.3938787	Up
C1qc	Complement component 1, q subcomponent, C chain	1.4342484	Up
C1qc	Complement component 1, q subcomponent, C chain	1.4284235	Up
C1qc	Complement component 1, q subcomponent, C chain	1.4510874	Up
C1qc	Complement component 1, q subcomponent, C chain	1.4192419	Up
C1qtnf1	C1q and tumor necrosis factor related protein 1	1.5490266	Up
C1qtnf6	C1q and tumor necrosis factor related protein 6	1.8361983	Up
C1qtnf9	C1q and tumor necrosis factor related protein 9	0.73144406	Down
C330007P06Rik	RIKEN cDNA C330007P06 gene	1.787565	Up
Cab39l	Calcium binding protein 39-like	1.176036	Up
Ccbp2	Chemokine binding protein 2	2.0027218	Up
Ccdc19	Coiled-coil domain containing 19	1.6385198	Up
Ccdc80	Coiled-coil domain containing 80	1.4544894	Up
Ccdc82	Coiled-coil domain containing 82	1.2832208	Up
Cd207	CD207 antigen	39.823162	Up
Cd72	CD72 antigen	1.9652622	Up
Cd99	CD99 antigen	1.962355	Up
Cebpa	CCAAT/enhancer binding protein (C/EBP), alpha	1.4166442	Up
Ces2e	Carboxylesterase 2E	0.57278395	Down
Cfh	Complement component factor h	1.7717595	Up
Cfhr2	Complement factor H-related 2	1.963223	Up
Cfhr2	Complement factor H-related 2	1.7267363	Up
Cfi	Complement component factor i	1.7210455	Up
CJ236604	RIKEN full-length enriched mouse cDNA library	0.6451654	Down
CK791792	cDNA clone IMAGE:30846294 5'	0.68593174	Down
Clec14a	C-type lectin domain family 14, member a	1.7859563	Up
Clec3b	C-type lectin domain family 3, member b	0.5040568	Down
Clip3	CAP-GLY domain containing linker protein 3	1.3615743	Up
Cma2	Chymase 2, mast cell	1.9176887	Up
Col27a1	Collagen, type XXVII, alpha 1	1.7763329	Up
Col4a1	Collagen, type IV, alpha 1	1.4324929	Up
Col4a1	Collagen, type IV, alpha 1	1.4093179	Up
Col4a1	Collagen, type IV, alpha 1	1.4288077	Up
Col4a1	Collagen, type IV, alpha 1	1.479054	Up
Col4a1	Collagen, type IV, alpha 1	1.4457848	Up
Col4a1	Collagen, type IV, alpha 1	1.4315337	Up
Col4a1	Collagen, type IV, alpha 1	1.469246	Up
Col4a1	Collagen, type IV, alpha 1	1.4294415	Up
Col4a1	Collagen, type IV, alpha 1	1.4230531	Up
Col4a1	Collagen, type IV, alpha 1	1.4842781	Up
Col4a2	Collagen, type IV, alpha 2	1.5007201	Up
Col4a4	Collagen, type IV, alpha 4	1.9197388	Up
Col4a4	Collagen, type IV, alpha 4	1.5204763	Up
Colec11	Collectin sub-family member 11	1.4306118	Up
Comp	Cartilage oligomeric matrix protein	3.3553135	Up
Cp	Ceruloplasmin	2.1305234	Up
Cpm	Carboxypeptidase M	1.7821937	Up
Crlf1	Cytokine receptor-like factor 1	3.181793	Up
Csf1	Colony stimulating factor 1	1.4667825	Up
Csf1	Colony stimulating factor 1	1.5865076	Up
Csf1r	Colony stimulating factor 1 receptor	1.8590868	Up
Csf1r	Colony stimulating factor 1 receptor	1.8850799	Up
Csf2ra	Colony stimulating factor 2 receptor, alpha, low-affinity	1.2325188	Up
Csf2rb2	Colony stimulating factor 2 receptor, beta 2	1.7642579	Up
Csnk1g3	Casein kinase 1, gamma 3	1.2109625	Up
Ctss	Cathepsin S	1.5476148	Up
Cx3cl1	Chemokine (C-X3-C motif) ligand 1	1.3536916	Up
Cxcl12	Chemokine	1.7485228	Up
Cxcl13	Chemokine (C-X-C motif) ligand 13	7.019785	Up
Cxcr6	Chemokine (C-X-C motif) receptor 6	0.73701	Down
Cyp1b1	Cytochrome P450, family 1, subfamily b, polypeptide 1	2.2142284	Up
Cyp2d11	Cytochrome P450, family 2, subfamily d, polypeptide 11	1.370596	Up
Cytl1	Cytokine-like 1	3.253358	Up
Dap	Death-associated protein	1.6235358	Up
Dcn	Decorin	1.4189651	Up
Dctn6	Dynactin 6	1.4904025	Up
Dctn6	Dynactin 6	1.355701	Up
Ddah2	Dimethylarginine dimethylaminohydrolase 2	1.3037922	Up
Degs2	Degenerative spermatocyte homolog 2 (Drosophila)	1.4707631	Up
Degs2	Degenerative spermatocyte homolog 2 (Drosophila), lipid desaturase	1.6780553	Up
Degs2	Degenerative spermatocyte homolog 2 (Drosophila), lipid desaturase	1.7497915	Up
Degs2	Degenerative spermatocyte homolog 2	1.7818888	Up
Degs2	Degenerative spermatocyte homolog 2	1.5955653	Up
Degs2	Degenerative spermatocyte homolog 2 (Drosophila), lipid desaturase	1.6339405	Up
Dhdh	Dihydrodiol dehydrogenase	0.76869535	Down
Dkk3	Dickkopf homolog 3	2.6260948	Up
Dkkl1	Dickkopf-like 1	0.55196404	Down
Dlgap3	Discs, large	0.6450593	Down
Dll1	Delta-like 1	0.49290815	Down
Dll1	Delta-like 1	0.5722422	Down
Dll1	Delta-like 1	0.56376535	Down
Dmd	Dystrophin, muscular dystrophy	1.2466652	Up
Dock6	Dedicator of cytokinesis 6	1.1623563	Up
Dok1	Docking protein 1	1.8048135	Up
Dpt	Dermatopontin	1.2551295	Up
Dpt	Dermatopontin (CFTR/MRP), member 3	1.301313	Up
Duox1	Dual oxidase 1	0.5300661	Down
Duox1	Dual oxidase 1	0.47388247	Down
Duox1	Dual oxidase 1	0.46641076	Down
Duox1	Dual oxidase 1	0.5155435	Down
Ebf1	Early B-cell factor 1	1.4333566	Up
Ecm1	Extracellular matrix protein 1	1.8884311	Up
Ecm1	Extracellular matrix protein 1	1.8413024	Up
Edn1	Endothelin 1	1.6878202	Up
Edn1	Endothelin 1	1.655778	Up
Edn1	Endothelin 1	1.9572825	Up
Edn1	Endothelin 1	1.7197131	Up
Edn1	Endothelin 1	1.9409746	Up
Edn1	Endothelin 1	1.7677022	Up
Edn1	Endothelin 1	1.8648793	Up
Eef1a1	Eukaryotic translation elongation factor 1 alpha 1	1.7937104	Up
Eef1a1	Eukaryotic translation elongation factor 1 alpha 1	1.555356	Up
Efr3b	EFR3 homolog B (S. cerevisiae)	1.7112073	Up
Eml3	Echinoderm microtubule associated protein like 3	1.326921	Up
Eng	Endoglin	1.647902	Up
Engase	Endo-beta-N-acetylglucosaminidase	1.764508	Up
Enpep	Glutamyl aminopeptidase	1.7965229	Up
ENSMUST00000077710	Predicted gene 6756	0.57088625	Down
ENSMUST00000105060	Predicted gene 14188	1.2036757	Up
ENSMUST00000129924	RIKEN cDNA 1700064E03 gene [Source:MGI Symbol;Acc:MGI:1921523] [ENSMUST00000129924]	1.6393489	Up
Etv4	Ets variant gene 4	2.0740526	Up
F2r	Coagulation factor II (thrombin) receptor	1.4835626	Up
Fam113b	Family with sequence similarity 113, member B	1.4296107	Up
Fam124a	FAmily with sequence similarity 124, member A [Source:MGI Symbol;Acc:MGI:3645930] [ENSMUST00000166454]	1.7403685	Up
Fam26e	Family with sequence similarity 26, member E	2.367186	Up
Fam49a	Family with sequence similarity 49, member A	1.5941826	Up
Fam59a	Family with sequence similarity 59, member A	1.3342419	Up
Fam70b	Family with sequence similarity 70, member B	0.5541103	Down
Fam89a	Family with sequence similarity 89, member A	0.5971468	Down
Fap	Fibroblast activation protein	0.5981389	Down
Fbn1	Fibrillin 1	1.5965132	Up
Fetub	Fetuin beta	2.1577966	Up
Fgl2	Fibrinogen-like protein 2	1.903517	Up
Figf	C-fos induced growth factor	1.840396	Up
Figf	C-fos induced growth factor	1.8559961	Up
Figf	C-fos induced growth factor	1.9310594	Up
Figf	C-fos induced growth factor	1.9155535	Up
Figf	C-fos induced growth factor	1.9050357	Up
Figf	C-fos induced growth factor	1.8349063	Up
Figf	C-fos induced growth factor	1.8634586	Up
Figf	C-fos induced growth factor	1.9652267	Up
Figf	C-fos induced growth factor	1.9644338	Up
Fmo2	Flavin containing monooxygenase 2	2.1098406	Up
Frmd5	FERM domain containing 5	0.55511224	Down
Fstl1	Follistatin-like 1	1.4836969	Up
Fxyd6	FXYD domain-containing ion transport regulator 6	1.9020554	Up
Fzd7	Frizzled homolog 7 (Drosophila)	1.5900284	Up
G6pdx	Glucose-6-phosphate dehydrogenase X-linked	1.3367348	Up
Gal3st2	Galactose-3-O-sulfotransferase 2	2.9502838	Up
Galntl2	UDP-N-acetyl-alpha-D-galactosamine:polypeptide N-acetylgalactosaminyltransferase-like 2	1.5767958	Up
Gata2	GATA binding protein 2	1.3524644	Up
Gcgr	Glucagon receptor	1.7914876	Up
Gdf10	Growth differentiation factor 10	3.0503774	Up
Gm13304	Predicted gene 13304	0.482455	Down
Gm1987	Predicted gene 1987	0.4272535	Down
Gm5144	PREDICTED: predicted gene 5144	1.9206029	Up
Gm6548	Predicted gene 6548	1.7507793	Up
Gm6548	Predicted gene 6548	1.7386851	Up
Gm8675	PREDICTED: predicted gene 8675	2.5207415	Up
Gnao1	Guanine nucleotide binding protein, alpha O	2.092937	Up
Gng2	Guanine nucleotide binding protein (G protein), gamma 2	2.621685	Up
Gng8	Guanine nucleotide binding protein (G protein), gamma 8	3.1447663	Up
Gp49a	Glycoprotein 49 A	1.4061235	Up
Gpr124	G protein-coupled receptor 124	1.4703782	Up
Gpr4	G protein-coupled receptor 4	1.631082	Up
Gpsm3	G-protein signalling modulator 3 (AGS3-like, C. elegans)	1.3314438	Up
Gpx3	Glutathione peroxidase 3	2.1219132	Up
Grrp1	Glycine/arginine rich protein 1	1.6950254	Up
Grrp1	Glycine/arginine rich protein 1	1.7333784	Up
Grrp1	Glycine/arginine rich protein 1	1.6819868	Up
Grrp1	Glycine/arginine rich protein 1	1.7733761	Up
Grtp1	GH regulated TBC protein 1	1.359943	Up
Gsn	Gelsolin	1.298416	Up
Gstm6	Glutathione S-transferase, mu 6	1.6384764	Up
H2-Aa	Histocompatibility 2, class II antigen A, alpha	0.47631994	Down
Hal	Histidine ammonia lyase	0.2800348	Down
Hamp2	Hepcidin antimicrobial peptide 2	1.9021479	Up
Hcst	Hematopoietic cell signal transducer	1.3561236	Up
Heatr6	HEAT repeat containing 6	0.79261637	Down
Heph	Hephaestin	1.5642726	Up
Hey1	Hairy/enhancer-of-split related with YRPW motif 1	2.118857	Up
Hmgcs2	3-hydroxy-3-methylglutaryl-Coenzyme A synthase 2	2.039004	Up
Hmgn3	High mobility group nucleosomal binding domain 3	2.256415	Up
Hmox1	Heme oxygenase (decycling) 1	1.9168469	Up
Hmox1	Heme oxygenase (decycling) 1	1.8140194	Up
Hpgd	Hydroxyprostaglandin dehydrogenase 15	3.0239553	Up
Hsd17b11	Hydroxysteroid (17-beta) dehydrogenase 11	1.9953101	Up
Hsd17b7	HYdroxysteroid	2.3200355	Up
Hspe1	Heat shock protein 1 (chaperonin 10)	0.8011523	Down
Id3	Inhibitor of DNA binding 3	1.6557865	Up
Iffo2	Intermediate filament family orphan 2	1.5187815	Up
Igfbp3	Insulin-like growth factor binding protein 3	1.9149601	Up
Ino80c	INO80 complex subunit C	1.4953711	Up
Irf5	Interferon regulatory factor 5	1.5427943	Up
Isoc2a	Isochorismatase domain containing 2a	2.1644032	Up
Isoc2b	Isochorismatase domain containing 2b	2.8612196	Up
Itgal	Integrin alpha L	1.7333516	Up
Itgav	Integrin alpha V	1.6445946	Up
Itgb5	Integrin beta 5	1.3392777	Up
Itgbl1	Integrin, beta-like 1	1.70729	Up
Jak3	Janus kinase 3	1.3436416	Up
Kazald1	Kazal-type serine peptidase inhibitor domain 1	1.8979808	Up
Kcnmb1	Potassium large conductance calcium-activated channel, subfamily M, beta member 1	1.4893234	Up
Kcnt2	Potassium channel, subfamily T, member 2	1.5721612	Up
Kif21a	Kinesin family member 21A	1.3526506	Up
Kif7	Kinesin family member 7	1.48944	Up
Klc3	Kinesin light chain 3	1.6159983	Up
Krt19	Keratin 19	5.830192	Up
Lair1	Leukocyte-associated Ig-like receptor 1	2.144241	Up
Lcp1	Lymphocyte cytosolic protein 1	1.2723382	Up
Lcp1	Lymphocyte cytosolic protein 1	1.5532511	Up
Lhfp	Lipoma HMGIC fusion partner	1.5666175	Up
Lhfp	Lipoma HMGIC fusion partner	1.5897349	Up
Lhfp	Lipoma HMGIC fusion partner	1.5227525	Up
Lhfp	Lipoma HMGIC fusion partner	1.5467165	Up
Lhfp	Lipoma HMGIC fusion partner	1.5395132	Up
Lhfp	Lipoma HMGIC fusion partner	1.6638991	Up
Lhfp	Lipoma HMGIC fusion partner	1.5545251	Up
Lhfp	Lipoma HMGIC fusion partner	1.6151537	Up
Lhfp	Lipoma HMGIC fusion partner	1.618289	Up
Lhfp	Lipoma HMGIC fusion partner	1.5723864	Up
Lilrb3	Leukocyte immunoglobulin-like receptor, subfamily B	1.4438916	Up
Lmcd1	LIM and cysteine-rich domains 1	1.4083846	Up
LOC100503168	PREDICTED: hypothetical LOC100503168, transcript variant 2	1.9727534	Up
LOC100504173	PREDICTED: hypothetical protein LOC100504173	1.2706136	Up
Loxl1	Lysyl oxidase-like 1	1.339789	Up
Loxl3	Lysyl oxidase-like 3	1.9888189	Up
Lrp1	Low density lipoprotein receptor-related protein 1	1.4067812	Up
Lsm6	LSM6 homolog, U6 small nuclear RNA associated (S. cerevisiae)	0.7998916	Down
Ltbp4	Latent transforming growth factor beta binding protein 4	1.4089018	Up
Ltbp4	Latent transforming growth factor beta binding protein 4	1.390631	Up
Lypd2	Ly6/Plaur domain containing 2	0.7153972	Down
Mapk3	Mitogen-activated protein kinase 3	1.283015	Up
Mapk3	Mitogen-activated protein kinase 3	1.279718	Up
Mapkapk3	Mitogen-activated protein kinase-activated protein kinase 3	0.6675413	Down
Mcpt4	Mast cell protease 4	4.55308	Up
Med16	Mediator complex subunit 16	1.5264719	Up
Megf6	Multiple EGF-like-domains 6	1.534532	Up
Meox1	Mesenchyme homeobox 1	2.0493977	Up
Mfsd10	Major facilitator superfamily domain containing 10	1.3236772	Up
Mgll	Monoglyceride lipase	1.405577	Up
Mgll	Monoglyceride lipase	1.4661479	Up
Mgll	Monoglyceride lipase	1.6077049	Up
Mgmt	O-6-methylguanine-DNA methyltransferase	0.6519629	Down
Mical1	Microtubule associated monoxygenase, calponin and LIM domain containing 1	1.338008	Up
Mid2	Midline 2	1.5302169	Up
Mmab	Methylmalonic aciduria	0.7312712	Down
Mmp23	Matrix metallopeptidase 23	1.6052736	Up
Mxra7	Matrix-remodelling associated 7	1.7336979	Up
Myd88	Myeloid differentiation primary response gene 88	1.2782866	Up
Myh7	Myosin, heavy polypeptide 7, cardiac muscle, beta	5.980536	Up
Myoc	Myocilin	5.959002	Up
Nans	N-acetylneuraminic acid synthase	0.80733675	Down
Nat2	N-acetyltransferase 2	1.5098791	Up
Ncam1	Neural cell adhesion molecule 1	2.2082505	Up
Nek6	NIMA	1.5908177	Up
Ngf	Nerve growth factor	1.4384009	Up
Nlgn2	Neuroligin 2	1.367325	Up
Nol3	Nucleolar protein 3	1.1905308	Up
Notch3	Notch gene homolog 3 (Drosophila)	1.3540233	Up
Npr3	Natriuretic peptide receptor 3	2.0148706	Up
Nrp2	Neuropilin 2	0.7102778	Down
Nrxn1	Neurexin I	4.505622	Up
Nrxn1	Neurexin I	3.9678302	Up
Nts	Neurotensin	3.5064442	Up
Obfc2a	Oligonucleotide/oligosaccharide-binding fold containing 2A	1.3265135	Up
Olfml3	Olfactomedin-like 3	2.1302412	Up
Olfml3	Olfactomedin-like 3	2.155378	Up
P2ry6	Pyrimidinergic receptor P2Y, G-protein coupled, 6	1.3501253	Up
P2ry6	Pyrimidinergic receptor P2Y, G-protein coupled, 6	1.3979112	Up
P2ry6	Pyrimidinergic receptor P2Y, G-protein coupled, 6	1.365967	Up
P2ry6	Pyrimidinergic receptor P2Y, G-protein coupled, 6	1.3769583	Up
P2ry6	Pyrimidinergic receptor P2Y, G-protein coupled, 6	1.3679107	Up
Pacsin1	Protein kinase C and casein kinase substrate in neurons 1	2.4652007	Up
Papss2	3'-phosphoadenosine 5'-phosphosulfate synthase 2	1.3325896	Up
Pcdh1	Protocadherin 1	1.5723599	Up
Pcdh19	Protocadherin 19	0.71432173	Down
Pcsk5	Proprotein convertase subtilisin/kexin type 5	1.770857	Up
Pde11a	PHosphodiesterase 11A [Source:MGI Symbol;Acc:MGI:3036251] [ENSMUST00000099992]	1.503352	Up
Pdgfrb	Platelet derived growth factor receptor, beta polypeptide	1.3265529	Up
Phf21a	PHD finger protein 21A	1.3407061	Up
Phgdh	3-phosphoglycerate dehydrogenase	0.64299405	Down
Phgdh	3-phosphoglycerate dehydrogenase	0.6479888	Down
Pid1	Phosphotyrosine interaction domain containing 1	1.3659625	Up
Pilra	Paired immunoglobin-like type 2 receptor alpha	2.0628026	Up
Plat	Plasminogen activator, tissue	1.437593	Up
Plscr3	Phospholipid scramblase 3	1.2021207	Up
Plxna2	PLexin A2	1.2713192	Up
Pnp2	Purine-nucleoside phosphorylase 2	1.4561751	Up
Ppp1r9b	Protein phosphatase 1, regulatory subunit 9B	1.244307	Up
Ppp4r1l-ps	Protein phosphatase 4, regulatory subunit 1-like, pseudogene	1.4219702	Up
Prg4	Proteoglycan 4 (megakaryocyte stimulating factor, articular superficial zone protein)	1.7109824	Up
Prkcd	Protein kinase C, delta	1.464057	Up
Prkcd	Protein kinase C, delta	1.323486	Up
Prkg1	Protein kinase, cGMP-dependent, type I	1.6697882	Up
Ptbp1	Polypyrimidine tract binding protein 1	1.2135915	Up
Ptprb	Protein tyrosine phosphatase, receptor type, B	1.3347728	Up
Qpct	Glutaminyl-peptide cyclotransferase (glutaminyl cyclase)	1.652284	Up
Rab37	RAB37, member of RAS oncogene family	2.1892354	Up
Rab37	RAB37, member of RAS oncogene family	2.2266202	Up
Rangrf	RAN guanine nucleotide release factor	0.77084666	Down
Rapgef3	Rap guanine nucleotide exchange factor	1.2958894	Up
Rapgef5	Rap guanine nucleotide exchange factor	1.3940324	Up
Rasgef1a	RasGEF domain family, member 1A	1.9947636	Up
Rmnd1	Required for meiotic nuclear division 1 homolog	1.3496988	Up
Rorb	RAR-related orphan receptor beta	1.6716452	Up
Rorb	RAR-related orphan receptor beta	2.4867134	Up
Rpa1	Replication protein A1, mRNA	0.81931126	Down
Rph3al	RAbphilin 3A-like	0.67524916	Down
Rps6ka1	Ribosomal protein S6 kinase polypeptide 1	1.4101746	Up
Rps6kl1	Ribosomal protein S6 kinase-like 1	0.63252276	Down
Rsad1	Radical S-adenosyl methionine domain containing 1	0.8352494	Down
Rsph9	Radial spoke head 9 homolog (Chlamydomonas)	1.4349014	Up
Rtn4	Reticulon 4	1.5592573	Up
S100a4	S100 calcium binding protein A4	1.6255327	Up
S100a4	S100 calcium binding protein A4	1.7163572	Up
Samd14	Sterile alpha motif domain containing 14	1.5110321	Up
Samd5	Sterile alpha motif domain containing 5	0.51672715	Down
Scara3	Scavenger receptor class A, member 3	1.9457588	Up
Scara3	Scavenger receptor class A, member 3	1.792506	Up
Scara3	Scavenger receptor class A, member 3	1.8588424	Up
Scara3	Scavenger receptor class A, member 3	1.7589538	Up
Scara3	Scavenger receptor class A, member 3	1.7670716	Up
Scara3	Scavenger receptor class A, member 3	1.8778489	Up
Scara3	Scavenger receptor class A, member 3	1.8680798	Up
Scara3	Scavenger receptor class A, member 3	1.9891515	Up
Scara3	Scavenger receptor class A, member 3	1.8228052	Up
Scara3	Scavenger receptor class A, member 3	1.7804862	Up
Scgb3a1	Secretoglobin, family 3A, member 1	3.1527486	Up
Scgb3a1	Secretoglobin, family 3A, member 1	3.3708858	Up
Scgb3a1	Secretoglobin, family 3A, member 1	3.4366715	Up
Scgb3a1	Secretoglobin, family 3A, member 1	3.3007708	Up
Scgb3a1	Secretoglobin, family 3A, member 1	3.163919	Up
Scgb3a1	Secretoglobin, family 3A, member 1	3.7413318	Up
Scgb3a1	Secretoglobin, family 3A, member 1	3.5779724	Up
Scgb3a1	Secretoglobin, family 3A, member 1	3.3444312	Up
Scgb3a1	Secretoglobin, family 3A, member 1	3.4034824	Up
Scn10a	Sodium channel, voltage-gated, type X, alpha	0.3762791	Down
Sct	Secretin	2.7215607	Up
Sec24a	Sec24 related gene family, member A (S. cerevisiae)	0.69198817	Down
Sept10	Septin 10	1.3941369	Up
Sept8	Septin 8	1.6527299	Up
Serpina3n	Serine (or cysteine) peptidase inhibitor, clade A, member 3N	2.7223558	Up
Serping1	Serine (or cysteine) peptidase inhibitor, clade G, member 1	1.2990417	Up
Serping1	Serine	1.3441746	Up
Sfrp1	Secreted frizzled-related protein 1	1.6988295	Up
Sfrp2	Secreted frizzled-related protein 2	4.6057343	Up
Sirpb1a	Signal-regulatory protein beta 1A	1.676196	Up
Slc15a3	Solute carrier family 15, member 3	1.9638267	Up
Slc16a2	Solute carrier family 16	2.1637602	Up
Slc1a5	Solute carrier family 1	1.595885	Up
Slc22a21	Solute carrier family 22	1.387162	Up
Slc26a10	SOlute carrier family 26, member 10	1.9120522	Up
Slco2a1	Solute carrier organic anion transporter family, member 2a1	2.1057467	Up
Sln	Sarcolipin	5.9574933	Up
Smad6	MAD homolog 6	4.2249947	Up
Smagp	Small cell adhesion glycoprotein	1.2838928	Up
Smoc1	SPARC related modular calcium binding 1	3.0316944	Up
Sod3	Superoxide dismutase 3, extracellular	1.5043713	Up
Sord	Sorbitol dehydrogenase	0.7494916	Down
Sox17	SRY-box containing gene 17	1.4933861	Up
Sp140	Sp140 nuclear body protein	1.4909172	Up
Sp140	Sp140 nuclear body protein	1.3137604	Up
Sparc	Secreted acidic cysteine rich glycoprotein	1.2982794	Up
Sparcl1	SPARC-like 1	1.2515055	Up
Spns2	Spinster homolog 2	1.5305297	Up
Srprb	Signal recognition particle receptor, B subunit	1.8650485	Up
Srpx	Sushi-repeat-containing protein	1.9375043	Up
Stim1	Stromal interaction molecule 1	3.0939083	Up
Stim1	Stromal interaction molecule 1	3.0092413	Up
Sts	Steroid sulfatase	1.9662213	Up
Sulf1	Sulfatase 1	1.5896326	Up
Svep1	Sushi, von Willebrand factor type A, EGF and pentraxin domain containing 1	2.099034	Up
Synj2	Synaptojanin 2	0.7531403	Down
Syt10	Synaptotagmin X	2.163642	Up
Syt5	Synaptotagmin V	2.5624654	Up
Tagln2	Transgelin 2	1.2946435	Up
Tbc1d1	TBC1 domain family, member 1	0.8214473	Down
Tbx20	T-box 20	2.5161147	Up
Tbx20	T-box 20	2.5049853	Up
Tcf21	Transcription factor 21	1.8526655	Up
Tiam1	T-cell lymphoma invasion and metastasis 1	1.6659025	Up
Timp1	Tissue inhibitor of metalloproteinase 1	3.8812287	Up
Tmem120b	Transmembrane protein 120B	1.2703142	Up
Tmem179	Transmembrane protein 179	1.6483204	Up
Tmem45a	Transmembrane protein 45a	1.8612982	Up
Tmie	Transmembrane inner ear	1.4200945	Up
Tmtc3	Transmembrane and tetratricopeptide repeat containing 3	1.3080354	Up
Tnfrsf1a	Tumor necrosis factor receptor superfamily, member 1a	1.264157	Up
Tnfrsf1a	Tumor necrosis factor receptor superfamily, member 1a	1.3959938	Up
Tnfrsf1a	Tumor necrosis factor receptor superfamily, member 1a	1.2859702	Up
Tnfrsf1a	Tumor necrosis factor receptor superfamily, member 1a	1.3092796	Up
Tnfrsf1a	Tumor necrosis factor receptor superfamily, member 1a	1.2827092	Up
Tnfrsf1a	Tumor necrosis factor receptor superfamily, member 1a	1.3693455	Up
Tns1	Tensin 1	1.2796892	Up
Trem2	Triggering receptor expressed on myeloid cells 2	2.3783362	Up
Trim68	Tripartite motif-containing 68	1.4003862	Up
Unc5b	Unc-5 homolog B (C. elegans)	2.0541253	Up
Usp47	Ubiquitin specific peptidase 47	1.247307	Up
Vav1	Vav 1 oncogene	1.3541197	Up
Vcam1	Vascular cell adhesion molecule 1	1.7937018	Up
Vgll2	Vestigial like 2 homolog	7.596442	Up
Vit	Vitrin	2.576091	Up
Vprbp	Vpr (HIV-1) binding protein	0.8045434	Down
Vsig4	V-set and immunoglobulin domain containing 4	14.193446	Up
Vtn	Vitronectin	0.6095873	Down
Vtn	Vitronectin	0.6154292	Down
Vtn	Vitronectin	0.6290747	Down
Vtn	Vitronectin	0.64199454	Down
Vtn	Vitronectin	0.6246427	Down
Vtn	Vitronectin	0.6570541	Down
Vtn	Vitronectin	0.6439825	Down
Vtn	Vitronectin	0.64312565	Down
Vtn	Vitronectin	0.6232626	Down
Vtn	Vitronectin	0.6606883	Down
Vwa3a	Von Willebrand factor A domain containing 3A	1.830546	Up
Vwf	Von Willebrand factor homolog	2.0240464	Up
Wbp2	WW domain binding protein 2	1.33098	Up
Wisp2	WNT1 inducible signaling pathway protein 2	4.082361	Up
Zbtb38	Zinc finger and BTB domain containing 38	1.3667179	Up
Zbtb4	Zinc finger and BTB domain containing 4	1.3004909	Up
Zfp169	Zinc finger protein 169	0.701068	Down
Zfp365	Zinc finger protein 365	2.1057959	Up

## Sheet: SAM2 classes common genes
Common genes significantly up- and down-regulated in SAM 2 classes analysis: DTRAB, DCOMP vs Control
191 unique genes were found
Probe	Description
4930412O13Rik	RIKEN cDNA 4930412O13 gene
A330021E22Rik	RIKEN cDNA A330021E22 gene
Abcc3	ATP-binding cassette, sub-family C
Adam23	A disintegrin and metallopeptidase domain 23
Adamts2	A disintegrin-like and metallopeptidase
AF251705	CDNA sequence AF251705
Agmo	Alkylglycerol monooxygenase
AI314604	VD44a05.r1 Barstead MPLRB1 cDNA clone
AK048274	RIKEN full-length enriched library, clone:C130045L17
Aldh1a3	Aldehyde dehydrogenase family 1, subfamily A3
Alox5ap	Arachidonate 5-lipoxygenase activating protein
Ankrd1	Ankyrin repeat domain 1
Anxa5	Annexin A5
Aoc3	Amine oxidase, copper containing 3
Apba2	Amyloid beta (A4) precursor protein-binding, family A, member 2
Apobec1	Apolipoprotein B mRNA editing enzyme, catalytic polypeptide 1
Apobr	Apolipoprotein B receptor
Apoe	Apolipoprotein E
Aqp1	Aquaporin 1
Aspg	Asparaginase homolog
BC028556	Hypothetical gene supported by BC028556
Bin1	Bridging integrator 1
Bmp10	Bone morphogenetic protein 10
Btnl9	Butyrophilin-like 9
C1qc	Complement component 1, q subcomponent, C chain
C1qtnf6	C1q and tumor necrosis factor related protein 6
C1qtnf9	C1q and tumor necrosis factor related protein 9
C330007P06Rik	RIKEN cDNA C330007P06 gene
Ccbp2	Chemokine binding protein 2
Ccdc80	Coiled-coil domain containing 80
Cd207	CD207 antigen
Cd72	CD72 antigen
Cebpa	CCAAT/enhancer binding protein (C/EBP), alpha
Cfh	Complement component factor h
Cfhr2	Complement factor H-related 2
Cfi	Complement component factor i
Clec14a	C-type lectin domain family 14, member a
Col27a1	Collagen, type XXVII, alpha 1
Col4a4	Collagen, type IV, alpha 4
Colec11	Collectin sub-family member 11
Comp	Cartilage oligomeric matrix protein
Cp	Ceruloplasmin
Crlf1	Cytokine receptor-like factor 1
Csf1	Colony stimulating factor 1
Csf1r	Colony stimulating factor 1 receptor
Csf2ra	Colony stimulating factor 2 receptor, alpha, low-affinity
Csf2rb2	Colony stimulating factor 2 receptor, beta 2, low-affinity
Csnk1g3	Casein kinase 1, gamma 3
Ctss	Cathepsin S
Cx3cl1	Chemokine
Cxcl12	Chemokine
Cxcl13	Chemokine (C-X-C motif) ligand 13
Cyp1b1	Cytochrome P450, family 1, subfamily b, polypeptide 1
Cytl1	Cytokine-like 1
Dap	Death-associated protein
Dcn	Decorin
Degs2	Degenerative spermatocyte homolog 2 (Drosophila), lipid desaturase
Dhdh	Dihydrodiol dehydrogenase
Dkk3	Dickkopf homolog 3 (Xenopus laevis)
Dkkl1	Dickkopf-like 1
Dll1	Delta-like 1 (Drosophila)
Dok1	Docking protein 1
Duox1	Dual oxidase 1
Ecm1	Extracellular matrix protein 1
Eef1a1	Eukaryotic translation elongation factor 1 alpha 1
Efr3b	EFR3 homolog B (S. cerevisiae)
Eng	Endoglin
ENSMUST00000077710	PRedicted gene 6756 [Source:MGI Symbol;Acc:MGI:3647509] [ENSMUST00000077710]
Etv4	Ets variant gene 4 (E1A enhancer binding protein, E1AF)
F2r	Coagulation factor II (thrombin) receptor
Fam113b	Family with sequence similarity 113, member B
Fam124a	Family with sequence similarity 124, member A
Fam26e	Family with sequence similarity 26, member E
Fam49a	Family with sequence similarity 49, member A
Fam70b	Family with sequence similarity 70, member B
Fap	Fibroblast activation protein
Fetub	Fetuin beta
Fgl2	Fibrinogen-like protein 2
Figf	C-fos induced growth factor
Fmo2	Flavin containing monooxygenase 2
Frmd5	FERM domain containing 5
Fxyd6	FXYD domain-containing ion transport regulator 6
Fzd7	Frizzled homolog 7 (Drosophila)
G6pdx	Glucose-6-phosphate dehydrogenase X-linked
Galntl2	UDP-N-acetyl-alpha-D-galactosamine:polypeptide N-acetylgalactosaminyltransferase-like 2
Gcgr	Glucagon receptor
Gdf10	Growth differentiation factor 10
Gm13304	Predicted gene 13304
Gm1987	Predicted gene 1987
Gm6548	Predicted gene 6548
Gm8675	PREDICTED: predicted gene 8675
Gnao1	Guanine nucleotide binding protein, alpha O
Gng2	Guanine nucleotide binding protein (G protein), gamma 2
Gng8	Guanine nucleotide binding protein (G protein), gamma 8
Gp49a	Glycoprotein 49 A
Gpsm3	G-protein signalling modulator 3 (AGS3-like, C. elegans)
Gpx3	Glutathione peroxidase 3
Grtp1	GH regulated TBC protein 1
Hal	Histidine ammonia lyase
Hcst	Hematopoietic cell signal transducer
Heatr6	HEAT repeat containing 6
Hey1	Hairy/enhancer-of-split related with YRPW motif 1
Hpgd	Hydroxyprostaglandin dehydrogenase 15
Hsd17b11	Hydroxysteroid (17-beta) dehydrogenase 11
Hsd17b7	HYdroxysteroid (17-beta) dehydrogenase 7
Id3	Inhibitor of DNA binding 3
Igfbp3	Insulin-like growth factor binding protein 3
Irf5	Interferon regulatory factor 5
Itgal	Integrin alpha L
Itgav	Integrin alpha V
Itgbl1	Integrin, beta-like 1
Kazald1	Kazal-type serine peptidase inhibitor domain 1
Krt19	Keratin 19
Lair1	Leukocyte-associated Ig-like receptor 1
Lcp1	Lymphocyte cytosolic protein 1
Lhfp	Lipoma HMGIC fusion partner
Loxl3	Lysyl oxidase-like 3
Lypd2	Ly6/Plaur domain containing 2
Megf6	Multiple EGF-like-domains 6
Meox1	Mesenchyme homeobox 1
Mmab	Methylmalonic aciduria (cobalamin deficiency) type B homolog
Mmp23	Matrix metallopeptidase 23
Myh7	Myosin, heavy polypeptide 7, cardiac muscle, beta
Myoc	Myocilin
Nat2	N-acetyltransferase 2 (arylamine N-acetyltransferase)
Nek6	NIMA (never in mitosis gene a)-related expressed kinase 6
Nlgn2	Neuroligin 2
Nol3	Nucleolar protein 3 (apoptosis repressor with CARD domain)
Npr3	Natriuretic peptide receptor 3
Nrxn1	Neurexin I
Nts	Neurotensin
Olfml3	Olfactomedin-like 3
P2ry6	Pyrimidinergic receptor P2Y, G-protein coupled, 6
Pcdh1	Protocadherin 1
Pcdh19	Protocadherin 19
Pcsk5	Proprotein convertase subtilisin/kexin type 5
Pdgfrb	Platelet derived growth factor receptor, beta polypeptide
Phgdh	3-phosphoglycerate dehydrogenase
Pilra	Paired immunoglobin-like type 2 receptor alpha
Ptprb	Protein tyrosine phosphatase, receptor type, B
Qpct	Glutaminyl-peptide cyclotransferase
Rab37	RAB37, member of RAS oncogene family
Rapgef3	Rap guanine nucleotide exchange factor
Rasgef1a	RasGEF domain family, member 1A
Rmnd1	Required for meiotic nuclear division 1 homolog (S. cerevisiae)
Rorb	RAR-related orphan receptor beta
Rps6ka1	Ribosomal protein S6 kinase polypeptide 1
Rsad1	Radical S-adenosyl methionine domain containing 1
Rtn4	Reticulon 4
Samd14	Sterile alpha motif domain containing 14
Scgb3a1	Secretoglobin, family 3A, member 1
Scn10a	Sodium channel, voltage-gated, type X, alpha
Sct	Secretin
Sept8	ENSMUST00000121334
Serpina3n	Serine (or cysteine) peptidase inhibitor, clade A, member 3N
Serping1	Serine (or cysteine) peptidase inhibitor, clade G, member 1
Sfrp1	Secreted frizzled-related protein 1
Sfrp2	Secreted frizzled-related protein 2
Sirpb1a	Signal-regulatory protein beta 1A
Slc15a3	Solute carrier family 15, member 3
Slc16a2	Solute carrier family 16 (monocarboxylic acid transporters), member 2
Slc22a21	Solute carrier family 22 (organic cation transporter), member 21
Slco2a1	Solute carrier organic anion transporter family, member 2a1
Sln	Sarcolipin
Smad6	MAD homolog 6
Smagp	Small cell adhesion glycoprotein
Smoc1	SPARC related modular calcium binding 1
Sod3	Superoxide dismutase 3, extracellular
Srpx	Sushi-repeat-containing protein
Stim1	Stromal interaction molecule 1
Sulf1	Sulfatase 1
Svep1	Sushi, von Willebrand factor type A, EGF and pentraxin domain containing 1
Syt5	Synaptotagmin V
Tbc1d1	TBC1 domain family, member 1
Tbx20	T-box 20
Tcf21	Transcription factor 21
Timp1	Tissue inhibitor of metalloproteinase 1
Tmem45a	Transmembrane protein 45a
Tnfrsf1a	Tumor necrosis factor receptor superfamily, member 1a
Trem2	Triggering receptor expressed on myeloid cells 2
Unc5b	Unc-5 homolog B (C. elegans)
Usp47	Ubiquitin specific peptidase 47
Vav1	Vav 1 oncogene
Vgll2	Vestigial like 2 homolog (Drosophila)
Vit	Vitrin
Vsig4	V-set and immunoglobulin domain containing 4
Vtn	Vitronectin
Vwf	Von Willebrand factor homolog
Wisp2	WNT1 inducible signaling pathway protein 2
Zfp169	Zinc finger protein 169
Zfp365	Zinc finger protein 365
