# Supplementary material for: Deletion of Nkx2-5 in trabecular myocardium reveals the developmental origins of pathological heterogeneity associated with ventricular non-compaction cardiomyopathy
Source: PLoS Genet. 2018 Jul 6;14(7):e1007502. doi: 10.1371/journal.pgen.1007502 (PMC6051668; doi:10.1371/journal.pgen.1007502)
Supplement: S2 File — (XLSX) [file pgen.1007502.s012.xlsx]

## Sheet: ECG
Age (months)	Number	Tx Inj	Before DOB													After DOB
				PR (ms)	QRS-II (ms)	QRS-III (ms)	QT (ms)	T (microV)	QRS (microV)	R (microV)	S (microV)	T/S (%)	T/R (%)	T/QRS (%)	Freq (BPM)	Freq-max (BPM)	Increase (%)
3	109	CTL		33.6	17	11	42.2	95	950	750	200	47.5	12.6667	10	387
	112	CTL		33.6	19	12	41.2	100	1150	900	250	40	11.1111	8.69565	398
	114	CTL		34.4	16.5	10	41	113	1350	1100	250	45.2	10.2727	8.37037	366
	116	CTL		37.6	17	11.5	40.2	50	880	680	200	25	7.35294	5.68182	520
	62	CTL		33	18	12.5	43.5	74	925	750	175	42.2857	9.86667	8	621
	63	CTL		32.9	17.7	12.5	42.3	41	575	400	175	23.4286	10.25	7.13043	630
	64	CTL		33.3	17.5	12.1	38	0	425	275	150	0	0	0	565
	68	CTL		28	17.3	12.8	43.3	42	650	450	200	21	9.33333	6.46154	631
	69	CTL		33	17.8	11.5	41.8	75	915	750	165	45.4545	10	8.19672	596
	70	CTL		32	18.8	11.3	44.5	71	785	625	160	44.375	11.36	9.04459	597
			Mean	33.14	17.66	11.72	41.8	66.1	860.5	668	192.5	33.4244	9.22134	7.15811	531.1
			SD	2.35098	0.789092	0.84037	1.85113	33.6467	270.826	244.133	34.9802	15.5121	3.52354	2.81188	107.191
3	127	E10-11		42.5	20.5	16	52.5	100	770	550	220	45.4545	18.1818	12.987	354
	128	E10-11		35	24.5	18.5	51	40	1150	400	750	5.33333	10	3.47826	467
	130	E10-11		35.5	16.5	13	41.5	90	850	650	200	45	13.8462	10.5882	480
	132	E10-11		35	19.5	15	60	50	300	250	50	100	20	16.6667	407
	39	E10-11		33.8	19.3	12.4	43.3	97	825	650	175	55.4286	14.9231	11.7576	545
	41	E10-11		34	25	13.2	43.3	77	500	350	150	51.3333	22	15.4	565
	44	E10-11		38.3	21.3	14.8	43.5	80	790	600	190	42.1053	13.3333	10.1266	494
	45	E10-11		41.3	21	12.8	43.8	64	580	485	95	67.3684	13.1959	11.0345	472
	46	E10-11		36.5	22.5	12.2	47.8	24	250	100	150	16	24	9.6	547
			Mean	36.8778	21.1222	14.2111	47.4111	69.1111	668.333	448.333	220	47.5582	16.6089	11.2932	481.222
			SD	3.16298	2.64801	2.07271	6.06722	26.5115	287.554	189.967	205.715	27.4735	4.66632	3.78632	68.5197
3	113	E13-14		33	15	12	40.2	65	780	750	30	216.667	8.66667	8.33333	432
	117	E13-14		33.2	19.5	13	44	40	650	400	250	16	10	6.15385	556
	121	E13-14		29.6	18	11.5	42.8	115	900	750	150	76.6667	15.3333	12.7778	509
	123	E13-14		31	18.5	13.5	42	138	1500	1000	500	27.6	13.8	9.2	458
	48	E13-14		37.5	19.5	12	50.8	42	260	200	60	70	21	16.1538	428
	52	E13-14		28	18.5	12	42.5	81	960	835	125	64.8	9.7006	8.4375	488
	59	E13-14		30	21	13.9	40	133	990	715	275	48.3636	18.6014	13.4343	539
	60	E13-14		36.3	22	13.9	42.8	132	620	225	395	33.4177	58.6667	21.2903	617
			Mean	32.325	19	12.725	43.1375	93.25	832.5	609.375	223.125	69.1893	19.4711	11.9726	503.375
			SD	3.31867	2.10442	0.964735	3.37763	41.3478	358.598	296.014	164.098	63.3556	16.4342	4.99105	65.5219
6	109	CTL		35.5	15.4	12	40	95	900	750	150	63.3333	12.6667	10.5556	382	594	55.4974
	112	CTL													451	571	26.6075
	114	CTL		27.5	17	12	48	120	1200	1000	200	60	12	10	426	619	45.3052
	116	CTL		36.5	17	11.5	44	120	900	700	200	60	17.1429	13.3333	355	545	53.5211
	62	CTL		29	18.5	13	41.5	102	950	750	200	51	13.6	10.7368	571
	63	CTL		30	18	11.5	51	93	800	550	250	37.2	16.9091	11.625	546
	64	CTL		32.5	17.5	10.8	42.5	0	550	300	250	0	0	0	524
	68	CTL		32	18.5	12	41.5	99	650	600	50	198	16.5	15.2308	491
	69	CTL		34	18.5	12.4	45.5	96	1050	900	150	64	10.6667	9.14286	542
	70	CTL		29.5	19	11.6	42.5	87	850	600	250	34.8	14.5	10.2353	575
			Mean	31.8333	17.7111	11.8667	44.0556	90.2222	872.222	683.333	188.889	63.1481	12.665	10.0955	486.3	582.25	45.2328
			SD	3.08221	1.11853	0.622495	3.53946	35.7134	195.434	204.634	65.0854	54.5639	5.26605	4.22304	78.9881	31.6373	13.1778
6	127	E10-11		50	19.5	13	51	115	450	400	50	230	28.75	25.5556	556	566	1.79856
	128	E10-11		41	23.5	14	44	180	1550	1050	500	36	17.1429	11.6129	469	536	14.2857
	130	E10-11		41	13.5	11	42	85	750	500	250	34	17	11.3333	484	600	23.9669
	132	E10-11		42	15.5	12	43	85	650	500	150	56.6667	17	13.0769	488	594	21.7213
	39	E10-11		35.5	19	13	44.5	92	775	600	175	52.5714	15.3333	11.871	523
	41	E10-11		39	26.5	11	49.5	99	525	325	200	49.5	30.4615	18.8571	457
	44	E10-11		35.5	20	15.5	49	129	1100	900	200	64.5	14.3333	11.7273	544
	45	E10-11		41	23.5	14.1	42	58	475	400	75	77.3333	14.5	12.2105	462
	46	E10-11		34.5	22	10.7	41	72	225	200	25	288	36	32	596
			Mean	39.9444	20.3333	12.7	45.1111	101.667	722.222	541.667	180.556	98.7302	21.169	16.4716	508.778	574	15.4431
			SD	4.72655	4.08503	1.65605	3.73144	36.2353	396.556	273.29	141.85	92.9603	8.21591	7.5225	48.4479	29.3485	9.99308
6	113	E13-14		43.5	17.5	12	32.5	120	1150	1000	150	80	12	10.4348	444	500	12.6126
	117	E13-14		44	15	14	52.5	29	250	200	50	58	14.5	11.6	351	541	54.1311
	121	E13-14		35	18.5	11.5	32	95	600	500	100	95	19	15.8333	455	566	24.3956
	123	E13-14		30.5	21	15	56	150	1100	800	300	50	18.75	13.6364	471	505	7.21868
	48	E13-14		39.5	21.5	14.3	56	20	400	110	290	6.89655	18.1818	5	397
	52	E13-14		29	22.5	12.2	44	83	850	800	50	166	10.375	9.76471	469
	59	E13-14		34.5	19.5	15.6	41.5	104	1125	775	350	29.7143	13.4194	9.24444	504
	60	E13-14		37.5	17.5	13	53.5	88	550	300	250	35.2	29.3333	16	516
			Mean	36.6875	19.125	13.45	46	86.125	753.125	560.625	192.5	65.1014	16.9449	11.4392	450.875	528	24.5895
			SD	5.52228	2.48926	1.49857	10.0071	43.5478	352.146	329.138	119.612	49.4383	5.95828	3.68502	54.4307	31.2303	20.9597
9	109	CTL		33.5	17	12	60	80	700	650	50	160	12.3077	11.4286	488	583	19.4672
	112	CTL		35.5	18.5	13	47	85	700	650	50	170	13.0769	12.1429	444	723	62.8378
	114	CTL		34	17.5	11	53.5	135	1300	1000	300	45	13.5	10.3846	302	556	84.106
	116	CTL		43.5	17.5	11	54	90	750	650	100	90	13.8462	12	492	600	21.9512
	62	CTL		31	17	11.8	45.3	92	700	550	150	61.3333	16.7273	13.1429	579
	63	CTL		34.8	17.5	11.2	42.6	64	825	575	250	25.6	11.1304	7.75758	558
	64	CTL		33.8	17.3	11.7	39.7	36	540	325	215	16.7442	11.0769	6.66667	496
	68	CTL		34	18.4	10.3	43.4	108	825	750	75	144	14.4	13.0909	488
	69	CTL		32.9	17.6	11	41.2	73	640	550	90	81.1111	13.2727	11.4062	557
	70	CTL		28.7	18.5	12.4	43	123	1075	800	275	44.7273	15.375	11.4419	574
			Mean	34.17	17.68	11.54	46.97	88.6	805.5	650	155.5	83.8516	13.4713	10.9462	497.8	615.5	47.0906
			SD	3.82159	0.580804	0.796102	6.65316	28.7294	224.171	178.341	96.4783	56.1022	1.76355	2.14618	82.3202	73.9211	31.692
9	127	E10-11		45	21	13	64	128	370	350	20	640	36.5714	34.5946	500	577	15.4
	128	E10-11		40.5	24.5	17.5	61.5	95	700	500	200	47.5	19	13.5714	500	625	25
	130	E10-11		41	26	12.5	62.5	165	750	500	250	66	33	22	441	588	33.3333
	132	E10-11		35.5	18	13	50.5	90	550	350	200	45	25.7143	16.3636	492	536	8.94309
	39	E10-11		34.6	22.9	14.7	48.6	121	580	380	200	60.5	31.8421	20.8621	549
	41	E10-11		36.9	27.7	12.6	48.2	62	560	370	190	32.6316	16.7568	11.0714	533
	44	E10-11		36.8	21.8	13.8	41.7	125	940	800	140	89.2857	15.625	13.2979	544
	45	E10-11		40.8	19.1	15.7	43.6	71	560	470	90	78.8889	15.1064	12.6786	463
	46	E10-11		33.4	20.8	11.5	44.3	77	420	395	25	308	19.4937	18.3333	561
			Mean	38.2778	22.4222	13.8111	51.6556	103.778	603.333	457.222	146.111	151.978	23.6788	18.0859	509.222	581.5	20.6691
			SD	3.75858	3.17875	1.86443	8.71509	33.3271	172.988	142.195	83.0579	201.291	8.28823	7.24862	40.767	36.6288	10.7145
9	113	E13-14		41.5	21	11	44.5	105	880	780	100	105	13.4615	11.9318	411	612	48.9051
	117	E13-14		40.5	19	13.2	56	40	550	300	250	16	13.3333	7.27273	395	638	61.519
	121	E13-14		36	16.5	11.5	45.5	62	520	500	20	310	12.4	11.9231	462	614	32.9004
	123	E13-14		38.5	21.5	16.5	41.5	125	875	625	250	50	20	14.2857	414	414	0
	48	E13-14		37.9	19.3	13.4	48.6	24	640	215	425	5.64706	11.1628	3.75	402
	52	E13-14		33	22.1	12.6	44.4	66	820	795	25	264	8.30189	8.04878	476
	59	E13-14		31.7	22.3	15.4	41	146	860	700	160	91.25	20.8571	16.9767	552
	60	E13-14		36.4	17.4	13.8	46.7	97	400	240	160	60.625	40.4167	24.25	562
			Mean	36.9375	19.8875	13.425	46.025	83.125	693.125	519.375	173.75	112.815	17.4917	12.3049	459.25	569.5	35.8311
			SD	3.40123	2.18268	1.84449	4.74424	42.2118	189.415	241.09	134.344	113.259	10.192	6.38462	66.7934	104.338	26.6036

## Sheet: qPCR (sup data)
	Log2(fold change)
	Δcomp					Δtrab
Genes	Mice 1	Mice 2	Mice 3	Mice 4	Mean	Mice 5	Mice 6	Mice 7	Mice 8	Mean
Ryr2	-0.28	-0.38	-0.74	-0.926667	-0.581667	-0.733333	-0.65	-0.456667	-0.976667	-0.704167
Sln	6.36667	5.81	11.2967	10.2233	8.42417	7.21333	7.35667	12.97	11.22	9.69
Serca2	-1.30667	-0.28	-0.883333	-0.236667	-0.676667	-1.3	-0.436667	-0.253333	-0.65	-0.66
Tnnt2	-1.57667	-0.29	-0.59	-0.0166667	-0.618333	-2.00333	-1.15	-0.23	-0.993333	-1.09417
Hcn1	3.315	2.18167	2.50333	3.02	2.755	2.56833	2.10167	3.11667	0.933333	2.18
Hcn4	-0.936667	-0.57	-0.163333	-0.67	-0.585	-2.1	-1.15	-0.5	-1.62	-1.3425
Scn5a	-0.793333	0.106667	-0.803333	-0.416667	-0.476667	-1.27333	-0.673333	-0.16	-0.436667	-0.635833
Cacna1g	-1.32667	-1.59667	0.0966667	-0.953333	-0.945	-1.89333	-4.91	0.806667	-4.095	-2.52292
Cacna1h	-1.31333	0.396667	-0.0466667	1.25	0.0716667	-1.81667	-2.39333	-0.13	0.245	-1.02375
Kcne1	-1.69	-0.51	1.49	0.53	-0.045	-3.38333	-5.575	2.36	-1.78833	-2.09667
Nppa	4.22	4.10667	2.01667	-0.58	2.44083	5.18667	5.02	3.085	-1.44833	2.96083
Nppb	-0.863333	-0.283333	-0.883333	-0.236667	-0.566667	-0.736667	-0.186667	-0.253333	-0.65	-0.456667

## Sheet: qPCR (Validation Transcriptome)
	Replicate	Well Type	Ct (dRn)	norm Dct	norm DDct		Replicate	Well Type	Ct (dRn)	aver	SD	DCt	DDCt		Replicate	Well Type	Ct (dRn)	aver	SD	DCt	DDCt		Replicate	Well Type	Ct (dRn)	aver	SD	DCt	DDCt		Replicate	Well Type	Ct (dRn)	aver	SD	DCt	DDCt		Replicate	Well Type	Ct (dRn)	aver	SD	DCt	DDCt		Replicate	Well Type	Ct (dRn)
Six1	1	ctrl	29.08			Tipm1	1	ctrl	27.87	27.6825	0.409013			Vav-1	1	ctrl	26.56	26.6975	0.159661			V-maf	1	ctrl	26.19	26.15	0.256255			Mcpt4	1	ctrl	30.48	30.71	0.43566			Bmp10	13	ctrl	30.74	31.105	0.371797			Gbp1	13	ctrl	23.45
	2		27.63				2		27.37						2		26.75						2		26.48						2		31.08						14		30.98						14		23.38
	3		28.88				3		28.17						3		26.58						3		25.87						3		31.07						15		31.08						15		21.82
	4		27.94				4		27.32						4		26.9						4		26.06						4		30.21						16		31.62						16		23.48
	5	comp	26.83	-2.25	-2.05		5	comp	24.91	25.34	0.999967	-2.3425	-2.08		5	comp	25.58	25.6125	0.279687	-1.085	-0.8225		5	comp	25.51	25.2775	0.344226	-0.8725	-0.61		5	comp	29.18	28.4625	0.881377	-2.2475	-1.985		17	comp	18.81	19.43	0.458912	-11.675	-11.4125		17	comp	23.17
	6		28.61	0.98	0.54		6		26.79						6		25.92						6		25.63						6		29.27						18		19.91						18		23.37
	7		27.24	-1.64	-1.14		7		24.52						7		25.25						7		24.93						7		27.72						19		19.44						19		23.48
	8		27.69	-0.25	0.8		8		25.14						8		25.7						8		25.04						8		27.68						20		19.56						20		23.82
	9	trab	26.19	-2.89	-2.66		9	trab	24.65	25.32	0.760658	-2.3625	-2.2425		9	trab	25.57	25.7925	0.274636	-0.905	-0.785		9	trab	25.5	25.595	0.19192	-0.555	-0.435		9	trab	29.16	28.6025	1.09983	-2.1075	-1.9875		21	trab	19.96	20.17	0.734212	-10.935	-10.815		21	trab	22.93
	10		25.85	-1.78	-2.1		10		26.4						10		26.02						10		25.69						10		29.73						22		21.16						22		23.64
	11		26.48	-2.4	-2.16		11		24.98						11		25.54						11		25.81						11		28.32						23		19.4						23		23.19
	12		27.83	-0.11	0.13		12		25.25						12		26.04						12		25.38						12		27.2						24		20.16						24		24.14
	Replicate	Well Type	Ct (dRn)	norm Dct	norm DDct		Replicate	Well Type	Ct (dRn)	aver	SD	DCt	DDCt		Replicate	Well Type	Ct (dRn)	aver	SD	DCt	DDCt		Replicate	Well Type	Ct (dRn)						Replicate	Well Type	Ct (dRn)						Replicate	Well Type	Ct (dRn)	aver	SD	DCt	DDCt		Replicate	Well Type	Ct (dRn)
RPL32	13	ctrl	19.96			RPL32	13	ctrl	19.5	19.785	0.36492			RPL32	13	ctrl	19.5	19.785	0.36492			RPL32	13	ctrl	19.5	19.785	0.36492			RPL32	13	ctrl	19.5	19.785	0.36492			RPL32	13	ctrl	19.5	19.785	0.36492			RPL32	25	ctrl	19.61
	14		19.79				14		19.52						14		19.52						14		19.52						14		19.52						14		19.52						26		19.55
	15		19.92				15		19.84						15		19.84						15		19.84						15		19.84						15		19.84						27		19.61
	16		20.22				16		20.28						16		20.28						16		20.28						16		20.28						16		20.28						28		19.85
	17	comp	19.76	-0.2			17	comp	19.27	19.5225	0.295452	-0.2625			17	comp	19.27	19.5225	0.295452	-0.2625			17	comp	19.27	19.5225	0.295452	-0.2625			17	comp	19.27	19.5225	0.295452	-0.2625			17	comp	19.27	19.5225	0.295452	-0.2625			29	comp	19.55
	18		20.23	0.44			18		19.95						18		19.95						18		19.95						18		19.95						18		19.95						30		20.07
	19		19.42	-0.5			19		19.44						19		19.44						19		19.44						19		19.44						19		19.44						31		19.48
	20		19.17	-1.05			20		19.43						20		19.43						20		19.43						20		19.43						20		19.43						32		19.04
	21	trab	19.73	-0.23			21	trab	19.35	19.665	0.25645	-0.12			21	trab	19.35	19.665	0.25645	-0.12			21	trab	19.35	19.665	0.25645	-0.12			21	trab	19.35	19.665	0.25645	-0.12			21	trab	19.35	19.665	0.25645	-0.12			33	trab	19.51
	22		20.11	0.32			22		19.72						22		19.72						22		19.72						22		19.72						22		19.72						34		19.89
	23		19.68	-0.24			23		19.62						23		19.62						23		19.62						23		19.62						23		19.62						35		19.57
	24		19.98	-0.24			24		19.97						24		19.97						24		19.97						24		19.97						24		19.97						36		19.84
[truncated: 53 more columns]

## Sheet: IRM
			EF			sWtn			EDV			ESV			SV			LVmass dia			LVmass sys			body weight
			3m	6m	9m	2-4 m	6-8 m	9-10 m	2-4 m	6-8 m	9-10 m	2-4 m	6-8 m	9-10 m	2-4 m	6-8 m	9-10 m	2-4 m	6-8 m	9-10 m	2-4 m	6-8 m	9-10 m	3-4m	6m	9-10 m
57	ctl	M	0.61	0.68	0.59	0.529851	0.554542	0.412401	61.6461	82.2787	75.6212	17.5402	20.947	22.667	44.1059	61.3317	52.9542	114.644	131.746	143.767	138.563	157.69	159.24	46	45	51
58	ctl	F	0.74	0.67	0.65	0.512801	0.416914	0.624672	41.2857	43.9632	59.1867	8.83115	10.4563	14.9687	32.4545	33.5069	44.218	87.0866	90.122	115.84	101.849	96.4649	153.515	34	44	37
56	ctl	M	0.68	0.65	0.58	0.483522	0.483065	0.482499	68.4894	75.0622	86.5902	15.5018	18.8665	26.1099	52.9876	56.1957	60.4803	127.35	141.165	163.999	136.794	175.476	210.902	54	57	60
109	ctl	M	0.55	0.49	0.6	0.251473	x	0.600962	66.7265	x	72.643	26.9375	x	22.0347	39.789	x	50.6083	123.645	x	102.67	129.234	x	131.715	33	38	43
112	ctl	M	0.83	0.66	0.54	0.692403	0.392574	0.279992	48.3581	76.539	74.9182	6.72207	24.476	35.6043	41.636	52.063	39.3139	104.749	112.409	98.4036	129.737	121.449	110.265	32	42	46
114	ctl	M	0.59	0.51	0.6	0.351978	0.321102	0.46912	80.6441	78.5042	83.9733	30.3791	32.653	26.5185	50.265	45.8512	57.4548	115.538	116.869	124.686	131.127	133.232	147.503	40	48	53
AVERAGE			0.666667	0.61	0.593333	0.470338	0.433639	0.478274	61.1916	71.2695	75.4888	17.652	21.4798	24.6505	43.5397	49.7897	50.8383	112.169	118.462	124.894	127.884	136.862	152.19	39.8333	45.6667	48.3333
Ecart Type			0.104817	0.0860233	0.0355903	0.152802	0.0890098	0.126682	14.3069	15.5027	9.68945	9.48795	8.10013	6.7841	7.42141	10.7246	7.97389	14.5864	19.5846	25.1518	13.3194	30.8524	33.7562	8.72735	6.47045	8.09115
86	P1	M	0.68	0.64	0.48	0.763086	0.393377	0.24824	43.9697	44.3042	49.3083	12.1969	14.197	27.3412	31.7729	30.1072	21.9671	67.2384	81.9043	82.0557	106.443	96.088	94.8771	31	35	43
84	P1	F	0.64	0.7	0.52	0.636162	0.550911	0.412974	61.2254	59.7133	77.8156	14.9247	12.6217	33.1914	46.3007	47.0916	44.6242	90.9977	90.3041	95.8225	120.275	96.5903	112.6	38	41	41
83	P1	F	0.71	0.7	0.74	0.69009	0.433524	0.498273	57.2734	66.4339	46.7503	12.6545	14.6897	6.92959	44.6189	51.7442	39.8208	87.2891	120.306	113.073	113.326	125.577	113.882	40	47	47
82	P1	F	0.55	0.61	0.51	1.18653	0.238103	0.497035	61.3595	54.9707	50.3361	5.80419	20.3701	20.6069	55.5553	34.6005	29.7293	75.2863	89.7273	71.6595	109.982	95.6498	95.8897	42	44	45
101	P1	M	0.56	0.58	0.57	0.156627	0.501899	0.290949	65.3023	58.3394	66.7576	34.2935	16.5417	22.5683	31.0088	41.7977	44.1893	110.017	110.051	135.547	113.024	141.713	147.009	33	51	59
102	P1	M	0.35	0.46	0.51	0.196925	0.401699	0.525843	55.2147	57.0019	66.2905	32.8128	27.1752	28.7751	22.4019	29.8267	37.5155	88.0313	87.9038	85.705	114.479	112.068	120.338	31	41	55
105	P1	M	0.53	0.51	0.48	0.121804	0.258022	0.434032	28.4358	45.9511	58.9099	12.2601	21.6168	25.6839	16.1757	24.3343	33.226	86.1287	104.254	126.627	93.7331	127.041	173.357	34	47	51
107	P1	M	x	0.61	0.49	x	0.425227	0.256405	62.7744	40.502	59.1089	x	12.6437	21.7877	x	27.8583	37.3212	x	93.79	130.667	x	117.061	141.588	33	49	50
103	P1	M	0.61	d	d	0.382647	d	d	51.6791	d	d	19.1681	d	d	32.511	d	d	86.3334	d	d	99.8981	d	d	29	d	d
106	P1	M	0.56	d	d	0.393429	d	d	46.6808	d	d	19.0687	d	d	27.6121	d	d	81.0518	d	d	98.4756	d	d	24	d	d
AVERAGE			0.576667	0.60125	0.5375	0.503033	0.400345	0.395469	53.3915	53.4021	59.4097	18.1315	17.482	23.3605	34.2175	35.9201	36.0492	85.8193	97.2802	105.145	107.737	113.974	124.943	33.5	44.375	48.875
Ecart Type			0.105119	0.0844203	0.0868085	0.348756	0.107791	0.114402	11.2184	8.89749	10.5903	9.62185	5.15336	7.81818	12.4369	9.86795	7.59701	11.719	13.0064	24.5509	8.74572	17.0958	27.1288	5.35931	5.20817	6.10474
91	E13-14	F	0.67	0.68	0.59	0.402471	0.694491	0.468063	34.5556	38.7307	50.6877	7.399	8.18888	15.8259	27.1566	30.5418	34.8618	96.139	75.0527	90.3229	110.647	110.942	124.256	29	36	34
93	E13-14	F	0.69	0.54	0.49	0.499041	0.44169	0.275278	40.9713	41.9462	49.565	8.33916	11.3665	22.7696	32.6321	30.5797	26.7954	104.482	79.8644	96.7123	132.318	91.9587	110.951	32	37	39
96	E13-14	F	0.64	0.72	0.45	0.391024	0.3631	0.272365	54.7904	44.4431	54.9267	19.1902	7.36306	23.5893	35.6003	37.08	31.3374	101.16	136.469	123.391	111.114	128.369	146.306	47	50	47
113	E13-14	M	0.46	0.52	0.39	0.332526	0.321795	0.230481	59.7495	60.1103	74.1855	26.8269	24.0147	40.1172	32.9226	36.0956	34.0683	116.032	117.247	139.252	138.846	139.494	154.572	32	37	49
117	E13-14	M	0.53	0.34	0.3	0.345849	0.386571	0.18715	49.3897	98.0144	89.6317	17.0037	57.5175	52.8746	32.386	40.4969	36.7571	120.884	160.478	158.258	147.884	238.203	185.114	42	45	52
121	E13-14	M	0.52	0.51	0.59	0.191815	0.277847	0.508151	58.3931	61.2481	64.0305	27.2198	27.5261	21.2314	31.1733	33.722	42.7991	82.0686	132.984	147.343	88.6984	151.864	197.745	36	40	45
123	E13-14	M	0.57	0.46	0.41	0.370788	0.3519	0.255081	52.6206	94.9619	104.857	17.9477	40.6568	51.3219	34.6729	54.3051	53.5352	114.22	176.032	200.751	150.55	210.895	229.046	48	52	59
AVERAGE			0.582857	0.538571	0.46	0.361931	0.405342	0.313796	50.0672	62.7792	69.6977	17.7038	25.2334	32.5328	32.3634	37.5459	37.1649	104.998	125.447	136.576	125.723	153.104	163.999	38	42.4286	46.4286
Ecart Type			0.0859679	0.128896	0.106301	0.0925837	0.137329	0.123289	9.27092	24.6146	21.0978	7.85738	18.6594	15.3106	2.73019	8.20679	8.72044	13.4064	37.9669	37.89	22.8572	53.067	42.0539	7.68115	6.60447	8.24332
10	E10-11	M	0.56	0.53	0.46	0.437042	0.469219	0.46678	60.9561	70.9262	66.6183	18.108	25.1701	27.1825	42.8482	45.7561	39.4358	124.783	129.651	120.29	158.131	158.612	149.048	38	37	40
15	E10-11	M	0.52	0.51	0.65	0.492746	0.602652	0.46449	62.504	53.985	67.1602	21.0598	19.535	17.8712	41.4442	34.45	49.289	103.552	89.1328	154.69	140.947	148.399	196.003	40	45	46
80	E10-11	M	0.64	0.52	0.84	0.434269	0.383123	0.55755	61.5744	65.9811	54.4416	12.909	24.4595	6.0836	48.6655	41.5215	48.358	122.799	125.2	169.528	122.327	144.175	190.578	51	58	70
127	E10-11	M	0.45	0.36	0.33	0.337981	0.265853	0.199103	68.0334	69.7335	92.0456	30.3824	37.8254	50.3382	37.651	31.9081	41.7074	147.443	179.764	199.663	190.184	240.092	240.989	37	51	58
128	E10-11	M	0.61	0.39	0.2	0.171498	0.092132	0.184899	73.0816	68.4701	104.974	27.7299	40.5161	66.8453	45.3517	27.954	38.1286	188.643	224.002	239.094	199.799	241.45	376.292	36	45	49
130	E10-11	M	0.55	0.5	0.37	0.323512	0.207636	0.227189	56.2049	59.0293	94.6132	21.5062	26.5946	52.3792	34.6987	32.4346	42.2339	122.143	190.214	195.032	146.46	224.192	223.562	38	52	62
132	E10-11	M	0.35	0.33	0.62	0.253146	0.199452	0.238246	60.412	62.6493	55.678	29.6237	35.7623	20.8592	30.7883	26.887	34.8188	116.238	137.092	165.496	127.486	154.381	181.797	33	52	55
AVERAGE			0.525714	0.448571	0.495714	0.350028	0.317152	0.334037	63.2523	64.3963	76.5044	23.0456	29.9804	34.5085	40.2068	34.4159	41.9959	132.229	153.58	177.684	155.048	187.329	222.61	39	48.5714	54.2857
Ecart Type			0.0988024	0.0851329	0.219762	0.11339	0.177059	0.155798	5.56559	6.19791	20.3532	6.48701	7.95994	22.1373	6.21969	6.92515	5.273	28.1017	46.1704	37.8441	29.8597	45.387	73.9009	5.71548	6.80336	10.177

## Sheet: Echo
strain								TAPSE
3 month-old								3 Month-old
Long Axis			Short Axis					CTL	DTrab10	DTrbE14
CTL	DTrab10	DTrbE14	CTL	DTrab10	DTrbE14
Strain radial			Strain radial					1.095	1.076	1.076
25.2548	21.4973	13.8956	9.5464	57.906	26.1102			0.84	0.945	1.033
33.3849	31.8488	17.8297	15.521	48.9001	29.4366			0.891	0.849	1.199
37.9963	27.4084	24.9331	48.349	57.0831	25.1546			1.103	1.156	1.283
26.8714	35.5019	33.247	29.858	42.6157	39.3772			0.857	0.926	0.866
24.9535	34.4489	22.9921	19.7127	64.8751	17.5625			1.024	1.042	1.069
30.6398	14.5473	33.2322	42.0894	40.4146	15.2577
Longitudinal strain			Circumferential strain
-10.662	-9.4882	-7.0748	-24.246	-33.4148	-22.1189
-14.9559	-13.4947	-12.9229	-20.0143	-35.2268	-23.1996
-12.054	-13.9178	-14.4208	-17.2084	-26.9586	-20.5676
-13.8894	-12.3431	-14.946	-20.9944	-27.5303	-22.5477
-10.6746	-19.3503	-13.5268	-21.4676	-23.1001	-11.8942
-15.1158	-9.4819	-11.8799	-26.2318	-13.5078	-13.1789
								10 Month-old
10 month-old								CTL	DTrab10	DTrbE14
Long Axis			Short Axis					0.766	0.357	0.524
CTL	DTrab10	DTrbE14	CTL	DTrab10	DTrbE14			0.712	0.52	0.441
32.57	13.05	11.95	27.87	9.98	23.42			1.002	0.651	0.373
18.404	3.55	10.71	32.19	7.19	17.67			0.923	0.739	0.594
47.71	9.16	12	33.46	27.17	13.71			0.709	0.214	0.376
16.9983	5.83	6.63	36.52	17.36	13.86			0.994	0.315	0.596
41.0989	11.151	19.8795	34.2241	24.5702	22.3539			0.802
27.6728	18.5553	16.9243	33.7988	18.3936	18.1738
33.5498	21.7115	24.7095	22.111	23.0029	27.4776
37.8747	23.5708	16.6933	29.6847	18.5142	29.4334
36.8571	17.217		42.3161	12.0971
32.2816			27.6011
Longitudinal strain			Circumferential strain
-21.01	-4.55	-8.5	-17.1	-5.18	-11.59
-14.9	-3.01	-8.6	-19.71	-1.7655	-8.82
-14.31	-5.05	-7.82	-19.14	-7.12	-10.46
-12.7333	-10.39	-3.19	-13.13	-14.96	-5.73
-20.29	-6.6453	-9.8864	-28.7947	-15.4173	-19.3585
-14.4981	-11.8016	-7.1175	-24.0548	-18.1487	-24.2997
-14.0341	-7.1886	-9.6943	-26.5431	-17.039	-22.3755
-19.995	-11.6846	-12.4519	-36.6732	-15.1025	-15.3875
-17.1757	-7.717		-26.5515	-8.5983
-19.1027			-22.5011

## Sheet: angiotool
AngioTool v 0.6a (02.18.14)
Image Name	Date	Explant area	Vessels area	Vessels percentage area	Total Number of Junctions	Junctions density	Total Vessels Length	Average Vessels Length	Total Number of End Points	Mean E Lacunarity
29 no Tam	Sep 11, 2017	16.7276	6.93624	41.4658	969	57.9282	167.713	2.66211	493	0.0891845
71 wt	Sep 11, 2017	14.6141	5.97728	40.9009	935	63.9795	156.906	2.01162	502	0.0846341
70b wt	Sep 11, 2017	15.9706	5.69104	35.6344	956	59.8599	170.655	1.85495	589	0.0862174
17wt	Sep 11, 2017	13.6692	5.88302	43.0385	872	63.7931	145.917	3.39342	285	0.101629
31 E10-11	Sep 11, 2017	19.1058	1.49441	7.82175	68	3.55913	44.9522	0.280951	382	0.741651
32 E10-11	Sep 11, 2017	19.0293	4.72255	24.8172	739	38.8348	164.873	0.469724	1299	0.121547
58 E10-11	Sep 11, 2017	10.3806	1.18746	11.4393	207	19.9411	45.6989	0.427092	396	0.428439
60 E10-11	Sep 11, 2017	18.0497	1.94947	10.8006	199	11.0251	67.5704	0.261901	667	0.447231
14 E13-14	Sep 11, 2017	3.25382e+06	923018	28.3672	228	7.00715e-05	34307.7	1106.7	206	0.156173
16 E13-14	Sep 11, 2017	17.1256	2.60871	15.2328	205	11.9704	72.601	0.445405	470	0.450656
9 E13-14	Sep 11, 2017	25.1945	4.88407	19.3855	744	29.5302	149.404	0.825434	827	0.338849
74 E13-14	Sep 11, 2017	13.969	1.77017	12.6721	311	22.2636	71.4358	0.357179	655	0.476904

## Sheet: Hypertrabeculation
Name	endocar perim	isolated trab	arteries	endocar islet
#30noninj S1bR1a M	19668.1	1	269	5
#30noninj S1bR1b' M	21097.9	2	197	7
#30noninj S1bR1d M	17394	0	182	6
#30noninj S1bR2d A	6540.26	1	122	0
#30noninj S1bR2e' A	8916.82	0	143	4
#30noninj S1bR2f A	9726.24	2	155	1
average mid	19386.7	1	216	6
#17E1314S1bR1a M	31508.6	6	376	23
#17E1314 S1R1d M	23620.4	4	240	8
#17E1314S1bR1e M	23544.2	7	295	6
#17E1314 S1R2d A	17133.1	8	255	3
#17E1314S1bR2e A	16949.8	13	226	3
#17E1314S1bR3a A	11546.3	6	117	2
	26224.4	5.66667	303.667	12.3333
#19E1314 S1bR1e M	21323.9	4	397	11
#19E1314 S1bR1f' M	29128.1	5	293	13
#19E1314 S1bR3a M	25507.6	6	264	10
#19E1314 S1cR2b A	8507.34	6	79	1
#19E1314 S1cR2a A	11765.7	7	78	2
#19E1314 S1bR3c A	17532.1	4	218	12
	25319.8	5	318	11.3333
#34E1011 S1bR1a M	31434.1	2	323	16
#34E1011 S1bR1e M	30164.3	1	302	18
#34E1011 S1bR2a M	24324.6	2	277	15
#34E1011 S1cR1f A	11688.6	11	169	2
#34E1011S1bR3d A	16823.1	7	195	8
#34E1011 S1bR3e A	13286.2	10	205	4
	28641	1.66667	300.667	16.3333
#36E1011 S1bR1b M	32159.2	12	172	13
#36E1011 S1bR1e M	27412.6	9	150	24
#36E1011 S1R1d M	31391.5	8	204	20
#36E1011 S1bR2g A	17611.8	13	104	5
#36E1011 S1R2d A	19093.4	13	170	10
#36E1011 S1bR2h A	11831.8	8	68	5
	30321.1	9.66667	175.333	19
# 67 noinj S1bR1a M	13861.6	2	281	3
# 67 noinj S1bR1b' M	15244.5	2	232	5
# 67 noinj S1bR1c M	11519.6	1	281	2
# 67 noinj S1bR2c A	9467.9	6	151	1
# 67 noinj S1bR2d A	7532.64	3	116	0
# 67 noinj S1bR2e A	7860.79	4	129	1
	13541.9	1.66667	264.667	3.33333
#43E1011 S1bR1f Mid	28498.8	3	238	24
#43E1011 S1bR2c Mid	23600.6	5	242	13
#43 E1011 S1bR2f Mid	22140.5	6	241	13
#43 E1011 S1bR3f1 Ap	15381.3	1	169	5
#43 E1011 S1bR3d' Ap	17657.9	8	136	0
#43 E1011 S1bR3c Ap	19899	9	177	7
	24746.6	4.66667	240.333	16.6667
#40b noinj S5R2b Mid	24201	4	331	3
#40b noinj S5R2a Mid	19220	2	237	5
#40b noinj S5R2c Mid	24550	1	291	2
#40b noinj S5aR1c Ap	10475	7	164	0
#40b noinj S5aR1d Ap	12400	8	179	0
#40b noinj S5aR1e Ap	15888.9	3	195	1
#66b E1314 S4R2c Mid	19042.8	2	276	3
#66b E1314 S4R2e Mid	19782	2	213	2
#66b E1314 S4R2d Mid	19869.6	6	295	2
#66b E1314 S4aR1f Ap	15398.2	1	227	3
#66b E1314 Ap	pb coupe	1	189	3
#66b E1314 Ap	x
#122 E1314 Mid-S2-R3a	37244.5	1		3
#122 E1314 Mid-S2-R3c	38782.7	0		8
#122 E1314 Mid-S2-R3e	37877.4	1		5
#122 E1314 Ap-S2-R1a	9865.9
#122 E1314 Ap-S2-R1c	14701.5
#122 E1314 Ap-S2-R1e	24875.9
#111 CTL Mid-S2-R3a	27882.3	2		2
#111 CTL Mid-S2-R3c	35402.2	1		3
#111 CTL Mid-S2-R3e	34870.3	1		2
#111 CTL Ap-S2-R1b	7101
#111 CTL Ap-S2-R2a	10537
#111 CTL Ap-S2-R2c	13715
#131 E1011 Mid-S2-R3b	48680.5	2		27
#131 E1011 Mid-S2-R3e	48304	9		33
#131 E1011 Mid-S2-R2f	42444.7	6		29
#131 E1011 Ap	11979.9
#131 E1011 Ap	20229.6
#131 E1011 Ap	27589

## Sheet: Hypertrophy
131∆Trb10	cardio	Nkx+	%	122∆Tbr14	cardio	Nkx+	%	111 CTL	cardio	Nkx+	%	34∆TRb10	cardio	Nkx+	%	36∆Trb10	cardio	Nkx+	%	17∆Trb14	cardio	Nkx+	%	19∆trb14	cardio	Nkx+	%	67 ctl	cardio	Nkx+	%	30 ctl	cardio	Nkx+	%
40x	33	14	42.4242		35	9	25.7143		55	55	100		24	2	8.33333		20	7	35		26	3	11.5385		25	5	20		38	37	97.3684		46	48	104.348
	25	11	44		26	8	30.7692		41	41	100		21	1	4.7619		14	4	28.5714		23	5	21.7391		25	2	8		45	34	75.5556		38	40	105.263
	14	11	78.5714		23	8	34.7826		55	53	96.3636		26	3	11.5385		26	0	0		24	2	8.33333		31	2	6.45161		50	55	110		28	27	96.4286
	44	18	40.9091		30	11	36.6667		64	71	110.938		24	16	66.6667		24	1	4.16667		26	1	3.84615		28	3	10.7143		48	49	102.083		32	32	100
	27	9	33.3333		21	11	52.381		44	46	104.545		29	14	48.2759		45	24	53.3333		34	5	14.7059		30	4	13.3333		50	52	104		54	55	101.852
	20	15	75		30	15	50		59	58	98.3051		35	21	60		38	22	57.8947		21	1	4.7619		32	13	40.625		45	38	84.4444		49	49	100
	40	11	27.5		34	16	47.0588		49	45	91.8367		31	9	29.0323		18	0	0		18	7	38.8889		21	4	19.0476		52	40	76.9231		36	35	97.2222
	51	16	31.3725		39	24	61.5385		40	32	80		30	4	13.3333		18	8	44.4444		35	15	42.8571		25	16	64		43	37	86.0465		42	40	95.2381
	35	11	31.4286		27	11	40.7407		38	42	110.526		23	8	34.7826		25	2	8		27	9	33.3333		17	5	29.4118		34	31	91.1765		42	40	95.2381
	24	8	33.3333		23	4	17.3913		23	25	108.696		18	2	11.1111		27	0	0		33	3	9.09091		26	13	50		41	39	95.122		34	35	102.941
	24	15	62.5		22	16	72.7273		50	53	106		14	1	7.14286		30	1	3.33333		23	4	17.3913		12	0	0		44	37	84.0909		43	42	97.6744
	34	18	52.9412		19	11	57.8947		75	69	92		22	1	4.54545		22	9	40.9091		25	1	4		23	1	4.34783		55	48	87.2727		47	45	95.7447
	34	9	26.4706		33	12	36.3636						20	3	15		25	10	40		15	3	20		18	0	0		38	36	94.7368		30	31	103.333
	40	26	65		24	18	75						16	1	6.25		39	20	51.2821		19	14	73.6842		21	1	4.7619		56	46	82.1429		36	39	108.333
	41	13	31.7073		33	12	36.3636						10	1	10		33	21	63.6364		27	14	51.8519		17	0	0		36	30	83.3333		35	33	94.2857
	26	7	26.9231		40	16	40						14	2	14.2857		43	24	55.814		34	23	67.6471		29	2	6.89655		46	44	95.6522		36	39	108.333
	32	11	34.375		32	7	21.875						13	2	15.3846		41	15	36.5854		23	4	17.3913		43	19	44.186		35	35	100		53	44	83.0189
	30	21	70		37	10	27.027						19	3	15.7895		24	5	20.8333		32	3	9.375		39	27	69.2308		48	48	100		45	48	106.667
	44	33	75		36	13	36.1111										24	15	62.5		29	8	27.5862		37	26	70.2703		42	37	88.0952		42	46	109.524
	38	17	44.7368		34	15	44.1176										20	3	15		31	6	19.3548		47	21	44.6809		48	39	81.25		51	51	100
	36	21	58.3333		37	12	32.4324										36	6	16.6667		30	12	40		44	28	63.6364		33	36	109.091		49	47	95.9184
	37	28	75.6757														28	2	7.14286		35	5	14.2857		53	24	45.283		34	31	91.1765		42	46	109.524
	39	18	46.1538														19	0	0		45	19	42.2222		46	28	60.8696		32	32	100		45	45	100
																	42	1	2.38095		48	32	66.6667		43	29	67.4419		20	19	95		37	36	97.2973
	32	10	31.25														35	10	28.5714		42	22	52.381		30	7	23.3333		40	41	102.5		46	47	102.174
somme	800	371	46.375		635	259	40.7874		593	590	99.4941		389	94	24.1645		716	210	29.3296		29	14	48.2759		29	12	41.3793		33	34	103.03		36	34	94.4444
Moyenne	33.3333	15.4583	47.4558		30.2381	12.3333	41.7598		49.4167	49.1667	99.9342		21.6111	5.22222	20.9019		28.64	8.4	27.0426		38	5	13.1579		41	18	43.9024		40	37	92.5
	8.51937	6.61999	17.9592		6.39457	4.37417	15.4438		13.6146	13.6037	9.09241		6.87826	5.99564	19.1219		8.99944	8.30161	22.4958		38	20	52.6316		59	31	52.5424		36	37	102.778
																					69	39	56.5217						38	39	102.632
																					53	34	64.1509						19	18	94.7368
																				total	952	333	34.979		891	341	38.2716		31	25	80.6452
																					31.7333	11.1	31.589		31.8214	12.1786	32.2981		30	28	93.3333
																					11.3074	10.4067	21.8404		11.7475	10.914	24.4427		31	28	90.3226
																													1311	1217	92.8299		1074	1074	100
																													39.7273	36.8788	93.2436		41.3077	41.3077	100.185
																													8.9032	8.4104	9.10548		7.05844	6.97865	6.01183

## Sheet: Fibrose
3m		coupes	WGA density
	30 ctl	30S4bR1c M	0.425
		30S4bR2a M	1.117
		30l8ar3b M	0.371
		30l8ar3d M	0.373
		30l8ar3f M	0.301
		30l8ar1b A	0.47
		30l8ar1c A	0.751
		30l8ar1d A	0.492
		30l8ar1g A	0.565
			0.771
	17 E1314	17S6bR1b M	1.013
		17l10br2a M	1.413
		17l10ar3c M	2.364
		17l10ar3d M	0.989
		17l10br1e M	1.903
		17l10br1b A	1.465
		17l10br1a A	1.26
		17l10br2f A	0.878
	19E1314	19S6bR2c M	1.853
		19l10br1a M	2.485
		19l10br2c M	0.953
		19l10br2e M	1.07
		19l10br3e M	1.158
		19l10br3c A	1.088
		19l10br3f A	1.246
	34 E1011	34S5bR1c M	4.773
		34l10br3a M	4.244
		34l10br3b M	5.127
		34l10br3c M	5.118
		34l10br3e M	6.807
		34l10br2a A	3.449
		34l10br2b A	3.74
		34l10br2d A	4.125
		34l10br2e A	3.799
	36 E1011	36S5bR1b	3.37
		36l7ar3a M	3.57
		36l7ar3b M	3.411
		36l7ar3c M	1.84
		36l8br1f M	2.229
		36l8br1b A	3.022
		36l8br1d A	2.502
		36l8br2h A	3.786
	67 ctl	67S3aR1c M	0.373
		67l9ar3a M	0.515
		67l9ar3c M	0.303
		67l9ar3d M	0.51
		67l9ar1b A	0.454
		67l9ar1d A	0.579
		67l9ar2g A	0.6
			#REF!
	40 ctl	40s2ar2e M	0.229
		40s2ar2d M	0.472
		40s2ar2c M	0.382
		x
		x
		x
	66 E1314	66s2ar3a M	1.117
		66s6ar2e M	0.59
		66s6ar2f M	1.135
		x
		x
		x
	122 E1314	122s1r2g M	0.708
		122s1r3c M	1.059
		122s1r3e M	0.989
		122r1r1b A	1.267
		122r1r1d A	1.152
		122r1r2b A	0.819
	111 ctl	111s1r3a M	0.302
		111s1r3c M	0.348
		111s1r3e M	0.565
		111s1r1b A	0.419
		111s1r2a A	0.409
		111s1r2c A	0.251
	131 E1011	131s1r3a M	1.957
		131s1r3c M	1.345
		131s1r3e M	4.337
		131s1r1d A	1.72
		131s1r1f A	1.839
		131s7r2b A	2.537
	10c E1011	10C s2aR1e M	1.406
		10C s2aR1f M	2.206
		10C s2aR2a M	1.343
		10C l4r3c M	3.193
	15c E1011	15C s2aR1c M	1.006
		15C s2aR1d M	1.134
		15C s2aR1f M	1.341
		15C l4ar3c M	0.961
	93c E1314	93c s2ar1c M	2.228
		93c s2ar1e M	1.362
		93c s2ar1f M	0.561
		93c l4ar3b M	1.763
	96c E1314	96c s2ar1f M	0.566
		96c s2ar1g M	0.913
		96c s2ar2c M	1.12
		96c l4ar3a M	1.632
12m

## Sheet: Ph3
	Compact zone	Trabecular zone	Tot Cardio	Tot PH3	% cardio PH3	Mean
WT25	16	15	31	59	52.5424
WT5	30	22	52	108	48.1481
WT7	13	14	27	71	38.0282	46.2396
		51	110		46.3636
DD12	32	26	58	96	60.4167	57.4447
DD12	23	15	38	64	59.375
DD24	16	15	31	59	52.5424
		56	127		44.0945
